# Supplementary material for: Quantifying and understanding the triboelectric series of inorganic non-metallic materials
Source: Nat Commun. 2020 Apr 29;11:2093. doi: 10.1038/s41467-020-15926-1 (PMC7190865; doi:10.1038/s41467-020-15926-1)
Supplement: Supplementary file 3 — Source Data [file 41467_2020_15926_MOESM3_ESM.zip]

Archive with 3 entries (2 files):
- Source data/Figure 2d.txt
- Source data/data of Figure 2-4.xlsx
- Source data/
