# Supplementary material for: Quantifying and understanding the triboelectric series of inorganic non-metallic materials
Source: Nat Commun. 2020 Apr 29;11:2093. doi: 10.1038/s41467-020-15926-1 (PMC7190865; doi:10.1038/s41467-020-15926-1)
Supplement: Supplementary file 3 — Source Data [file 41467_2020_15926_MOESM3_ESM.zip › Source data/Figure 2d.txt]

0.00258620689655172	71.3966595503201
0.00517241379310345	71.4346849972004
0.00775862068965517	71.43508148477
0.0103448275862069	71.397849013029
0.0129310344827586	71.4358744598052
0.0155172413793103	71.4362709472708
0.0181034482758621	71.4742847585543
0.0206896551724138	71.4370639220979
0.0232758620689655	71.4374604094594
0.0258620689655172	71.4754742206389
0.028448275862069	71.4382533840785
0.0310344827586207	71.4386498713361
0.0336206896551724	71.439046358559
0.0362068965517241	71.4770601695999
0.0387931034482759	71.4774566567535
0.0413793103448276	71.4402358200199
0.0439655172413793	71.4782496309569
0.046551724137931	71.4786461180066
0.0491379310344828	71.441425281169
0.0517241379310345	71.4418217681495
0.0543103448275862	71.517464538224
0.0568965517241379	71.4802320658592
0.0594827586206896	71.5182575120119
0.0620689655172414	71.518653998854
0.0646551724137931	71.5190504856614
0.0672413793103448	71.5194469724343
0.0698275862068966	71.5198434591725
0.0724137931034483	71.5578689051522
0.075	71.5582653918213
0.0775862068965517	71.5586618784559
0.0801724137931035	71.5214294057798
0.0827586206896552	71.5218258923452
0.0853448275862069	71.4845934196
0.0879310344827586	71.4849899060963
0.0905172413793104	71.485386392558
0.0931034482758621	71.5234118382613
0.0956896551724138	71.4861793653779
0.0982758620689655	71.524204811012
0.100862068965517	71.5246012973356
0.103448275862069	71.5249977836246
0.106034482758621	71.5253942698791
0.108620689655172	71.6010370392278
0.111206896551724	71.5638162015607
0.113793103448276	71.6018300115643
0.116379310344828	71.5646091738281
0.118965517241379	71.5650056599101
0.121551724137931	71.5654021459576
0.124137931034483	71.5281696726946
0.126724137931034	71.5285661586731
0.129310344827586	71.5665916038931
0.131896551724138	71.5293591305266
0.13448275862069	71.5297556164017
0.137068965517241	71.5677810615183
0.139655172413793	71.5681775473245
0.142241379310345	71.5685740330961
0.144827586206897	71.5689705188333
0.147413793103448	71.6446132876648
0.15	71.6073808140571
0.152586206896552	71.645406258967
0.155172413793103	71.6081737852904
0.157758620689655	71.6461992301314
0.160344827586207	71.608966756386
0.162931034482759	71.5717459180296
0.16551724137931	71.64738868662
0.168103448275862	71.5725388889187
0.170689655172414	71.5729353743116
0.173275862068966	71.6109491835227
0.175862068965517	71.5360993857183
0.178448275862069	71.6117421541366
0.181034482758621	71.5745213155393
0.183620689655172	71.6125351246129
0.186206896551724	71.6505605690755
0.188793103448276	71.6509570542277
0.191379310344828	71.6513535393455
0.193965517241379	71.614121065153
0.196551724137931	71.614517550202
0.199137931034483	71.6525429944928
0.201724137931034	71.6529394794732
0.204310344827586	71.6909649236953
0.206896551724138	71.6537324493309
0.20948275862069	71.6164999749323
0.212068965517241	71.6168964597753
0.214655172413793	71.6172929445839
0.217241379310345	71.6553183886343
0.219827586206897	71.6180859140984
0.222413793103448	71.6561113580801
0.225	71.6565078427515
0.227586206896552	71.6569043273886
0.230172413793103	71.6949297712674
0.232758620689655	71.6953262558359
0.235344827586207	71.6957227403701
0.237931034482759	71.69611922487
0.24051724137931	71.6965157093357
0.243103448275862	71.696912193767
0.245689655172414	71.6973086781641
0.248275862068966	71.6977051625269
0.250862068965517	71.6981016468554
0.253448275862069	71.6984981311497
0.256034482758621	71.6988946154097
0.258620689655172	71.6992910996355
0.261206896551724	71.699687583827
0.263793103448276	71.6248261494322
0.266379310344828	71.7380978759599
0.268965517241379	71.7008770361961
0.271551724137931	71.7012735202507
0.274137931034483	71.701670004271
0.276724137931035	71.7396838121097
0.279310344827586	71.7400802960616
0.281896551724138	71.7404767799793
0.28448275862069	71.7785022231388
0.287068965517241	71.7412697477121
0.289655172413793	71.7416662315272
0.292241379310345	71.7420627153081
0.294827586206897	71.7048418752022
0.297413793103448	71.7052383589147
0.3	71.705634842593
0.302586206896552	71.7060313262372
0.305172413793103	71.7816740929758
0.307758620689655	71.7444416172757
0.310344827586207	71.7448381008173
0.312931034482759	71.7828635436008
0.31551724137931	71.7080137439456
0.318103448275862	71.7836565105134
0.320689655172414	71.8216819531945
0.323275862068966	71.7844494772894
0.325862068965517	71.7848459606262
0.328448275862069	71.8228714032049
0.331034482758621	71.8232678864734
0.333620689655172	71.7860354104319
0.336206896551724	71.8240608529082
0.338793103448276	71.7491994175223
0.341379310344828	71.7872248599305
0.343965517241379	71.7876213430284
0.346551724137931	71.7880178260923
0.349137931034483	71.7884143091222
0.351724137931035	71.8264397513939
0.354310344827586	71.8268362343555
0.356896551724138	71.751974798731
0.35948275862069	71.8276292001765
0.362068965517241	71.828025683036
0.364655172413793	71.8284221658613
0.367241379310345	71.8288186486526
0.369827586206897	71.8668324552624
0.372413793103448	71.8672289379856
0.375	71.8300080968221
0.377586206896552	71.8304045794772
0.380172413793103	71.8308010620983
0.382758620689655	71.7935685854093
0.385344827586207	71.7939650679623
0.387931034482759	71.7943615504813
0.39051724137931	71.7947580329662
0.393103448275862	71.7951545154171
0.395689655172414	71.8331799571101
0.398275862068966	71.795947480217
0.400862068965517	71.8715902456945
0.403448275862069	71.8719867280094
0.406034482758621	71.8723832102904
0.408620689655172	71.8351623686847
0.411206896551724	71.8731761747503
0.413793103448276	71.8735726569293
0.416379310344828	71.8363518152217
0.418965517241379	71.8743656211853
0.421551724137931	71.8371447794097
0.424137931034483	71.8751585853055
0.426724137931034	71.8379377434621
0.429310344827586	71.8383342254373
0.431896551724138	71.8011017481025
0.43448275862069	71.8391271892859
0.437068965517241	71.8395236711593
0.439655172413793	71.8399201529987
0.442241379310345	71.8403166348043
0.444827586206897	71.8783304404285
0.447413793103448	71.8411095983135
0.45	71.87912340387
0.452586206896552	71.8795198855398
0.455172413793103	71.8799163671758
0.457758620689655	71.8426955249252
0.460344827586207	71.880709330346
0.462931034482759	71.8434884880277
0.46551724137931	71.8815022933807
0.468103448275862	71.8442814509946
0.470689655172414	71.8446779324272
0.473275862068965	71.8450744138259
0.475862068965517	71.8454708951908
0.478448275862069	71.8458673765219
0.481034482758621	71.8462638578191
0.483620689655172	71.8090313798063
0.486206896551724	71.8470568203118
0.488793103448276	71.8474533015075
0.491379310344828	71.8102208233932
0.493965517241379	71.8482462637972
0.496551724137931	71.8486427448913
0.499137931034483	71.8490392259516
0.501724137931035	71.8494357069781
0.504310344827586	71.8122032286947
0.506896551724138	71.8502286689295
0.50948275862069	71.8506251498546
0.512068965517241	71.8133926714698
0.514655172413793	71.8137891523272
0.517241379310345	71.8141856331508
0.519827586206897	71.8145821139407
0.522413793103448	71.8149785946968
0.525	71.815375075419
0.527586206896552	71.8157715561075
0.530172413793103	71.8161680367623
0.532758620689655	71.8541934766593
0.535344827586207	71.8545899572464
0.537931034482759	71.8173574785239
0.54051724137931	71.8553829183196
0.543103448275862	71.8557793988055
0.545689655172414	71.8561758792577
0.548275862068966	71.8565723596762
0.550862068965517	71.8193398807849
0.553448275862069	71.8197363611359
0.556034482758621	71.8201328414531
0.558620689655172	71.8205293217367
0.561206896551724	71.7832968427105
0.563793103448276	71.8213222822026
0.566379310344828	71.8217187623851
0.568965517241379	71.8221152425338
0.571551724137931	71.8225117226488
0.574137931034483	71.8229082027301
0.576724137931035	71.7856757235017
0.579310344827586	71.8237011627917
0.581896551724138	71.8240976427719
0.58448275862069	71.7868651634425
0.587068965517241	71.8625195619074
0.589655172413793	71.8629160417867
0.592241379310345	71.7880546030803
0.594827586206897	71.8260800421682
0.597413793103448	71.8264765219465
0.6	71.8268730016911
0.602586206896552	71.7896405221261
0.605172413793103	71.7900370018034
0.607758620689655	71.7528161575945
0.610344827586207	71.7908299610572
0.612931034482759	71.8288553999097
0.61551724137931	71.8292518794526
0.618103448275862	71.7920193996858
0.620689655172414	71.8300448384374
0.623275862068965	71.8680702771555
0.625862068965517	71.8308377972879
0.628448275862069	71.7936053173867
0.631034482758621	71.8316307560039
0.633620689655172	71.8696561945875
0.636206896551724	71.8324237145856
0.638793103448276	71.79519123455
0.641379310344828	71.7955877137569
0.643965517241379	71.7959841929302
0.646551724137931	71.79638067207
0.649137931034483	71.7967771511762
0.651724137931034	71.7971736302488
0.654310344827586	71.7975701092879
0.656896551724138	71.8355955475695
0.65948275862069	71.8359920265415
0.662068965517241	71.7987595462039
0.664655172413793	71.8367849843849
0.667241379310345	71.8371814632563
0.669827586206897	71.8375779420942
0.672413793103448	71.8756033801746
0.675	71.8759998589454
0.677586206896552	71.8387673784067
0.680172413793103	71.8391638571106
0.682758620689655	71.8771892950569
0.685344827586207	71.8399568144177
0.687931034482759	71.802724333745
0.69051724137931	71.7655034884623
0.693103448275862	71.8035172908513
0.695689655172414	71.8039137693542
0.698275862068966	71.8043102478236
0.700862068965517	71.8423356855356
0.703448275862069	71.8427321639381
0.706034482758621	71.8807576015831
0.708620689655172	71.8435251206426
0.711206896551724	71.8815505582208
0.713793103448276	71.8819470364894
0.716379310344828	71.8823435147247
0.718965517241379	71.8827399929265
0.721551724137931	71.8455075118188
0.724137931034483	71.8459039899538
0.726724137931035	71.7710541849267
0.729310344827586	71.8090679868474
0.731896551724138	71.8470934241581
0.73448275862069	71.8098609428833
0.737068965517241	71.8102574208512
0.739655172413793	71.8482828580617
0.742241379310345	71.8110503766867
0.744827586206896	71.8490758138304
0.747413793103448	71.8494722916647
0.75	71.8498687694656
0.752586206896552	71.8502652472332
0.755172413793103	71.8506617249674
0.757758620689655	71.8510582026681
0.760344827586207	71.8514546803356
0.762931034482759	71.8894801172457
0.76551724137931	71.8522476355704
0.768103448275862	71.8150151538617
0.770689655172414	71.8154116313958
0.773275862068966	71.8534370681724
0.775862068965517	71.8538335456398
0.778448275862069	71.8542300230738
0.781034482758621	71.8546265004745
0.783620689655172	71.8173940185659
0.786206896551724	71.8554194551759
0.788793103448276	71.8558159324767
0.791379310344828	71.8938413690201
0.793965517241379	71.8942378462542
0.796551724137931	71.8946343234551
0.799137931034483	71.9326481244752
0.801724137931034	71.8954272777569
0.804310344827586	71.8958237548578
0.806896551724138	71.8962202319255
0.80948275862069	71.8589877496839
0.812068965517241	71.897013185961
0.814655172413793	71.8597807036528
0.817241379310345	71.8601771805874
0.819827586206897	71.8229446982128
0.822413793103448	71.8233411750808
0.825	71.8613666111917
0.827586206896552	71.8617630879933
0.830172413793103	71.8997885240377
0.832758620689655	71.9001850007728
0.835344827586207	71.8629525181987
0.837931034482759	71.938595277996
0.84051724137931	71.9389917546314
0.843103448275862	71.901770907381
0.845689655172414	71.90216738395
0.848275862068966	71.9025638604858
0.850862068965517	71.8653313777124
0.853448275862069	71.8657278541818
0.856034482758621	71.903753289894
0.858620689655172	71.9041497662971
0.861206896551724	71.8669172833909
0.863793103448276	71.8673137597276
0.866379310344828	71.867710236031
0.868965517241379	71.8681067123013
0.871551724137931	71.8685031885385
0.874137931034483	71.8688996647424
0.876724137931035	71.8692961409133
0.879310344827586	71.907321576327
0.881896551724138	71.9077180524315
0.88448275862069	71.9081145285029
0.887068965517241	71.9085110045411
0.889655172413793	71.8712785212702
0.892241379310345	71.9093039565182
0.894827586206897	71.872071473181
0.897413793103448	71.9100969083628
0.9	71.8728644249594
0.902586206896552	71.8356319415228
0.905172413793103	71.8736573766053
0.907758620689655	71.8364248931026
0.910344827586207	71.8368213688428
0.912931034482759	71.8748468038259
0.91551724137931	71.8376143202239
0.918103448275862	71.9132687144169
0.920689655172414	71.9136651900247
0.923275862068966	71.9140616655995
0.925862068965517	71.9144581411412
0.928448275862069	71.9148546166498
0.931034482758621	71.9152510921254
0.933620689655172	71.9532648914206
0.936206896551724	71.9160440429774
0.938793103448276	71.8788115590778
0.941379310344828	71.8792080344213
0.943965517241379	71.8796045097316
0.946551724137931	71.8423720257329
0.949137931034483	71.8803974602532
0.951724137931034	71.8807939354644
0.954310344827586	71.8435614513667
0.956896551724138	71.8439579265119
0.95948275862069	71.8819833609001
0.962068965517241	71.8823798359794
0.964655172413793	71.9204052703016
0.967241379310345	71.9584190691674
0.969827586206897	71.921198220295
0.972413793103448	71.9215946952422
0.975	71.9596084940091
0.977586206896552	71.9223876450378
0.980172413793103	71.88515516061
0.982758620689655	71.8855516354254
0.985344827586207	71.8859481102078
0.987931034482759	71.8863445849571
0.99051724137931	71.8491121003976
0.993103448275862	71.8871375343571
0.995689655172414	71.8499050497317
0.998275862068965	71.8879304836253
1.00086206896552	71.8883269582099
1.00344827586207	71.8887234327617
1.00603448275862	71.8891199072805
1.00862068965517	71.9271453410424
1.01120689655172	71.9275418154954
1.01379310344828	71.9279382899154
1.01637931034483	71.9659520881552
1.01896551724138	71.9287312386569
1.02155172413793	71.9291277129782
1.02413793103448	71.8918952279906
1.02672413793103	71.9299206615222
1.02931034482759	71.9303171357448
1.03189655172414	71.8930846506586
1.03448275862069	71.8558521655395
1.03706896551724	71.8938775989396
1.03965517241379	71.8942740730307
1.04224137931034	71.894670547089
1.0448275862069	71.8950670211145
1.04741379310345	71.9330924543831
1.05	71.9334889283428
1.05258620689655	71.9338854022697
1.0551724137931	71.8966529168878
1.05775862068966	71.934678350025
1.06034482758621	71.972692147706
1.06293103448276	72.0107175807776
1.06551724137931	71.9358677714117
1.06810344827586	71.9362642451416
1.07068965517241	71.8990317595627
1.07327586206897	71.899428233227
1.07586206896552	71.9374536661345
1.07844827586207	71.9002211804572
1.08103448275862	71.9382466132991
1.08362068965517	71.9010141275562
1.08620689655172	71.9766568841851
1.08879310344828	71.9770533576527
1.09137931034483	71.9398325072348
1.09396551724138	71.9402289806368
1.09655172413793	71.9782427778587
1.09913793103448	71.9786392511951
1.10172413793103	72.0166646837749
1.10431034482759	71.9794321977698
1.10689655172414	71.979828671008
1.10948275862069	72.0178541034895
1.11206896551724	71.9430042935336
1.11465517241379	71.9057718073975
1.11724137931034	71.9437972397808
1.1198275862069	71.9441937128554
1.12241379310345	71.9069612266211
1.125	71.9449866589062
1.12758620689655	71.9453831318826
1.1301724137931	71.9457796048263
1.13275862068966	71.9461760777372
1.13534482758621	71.9841898744681
1.13793103448276	71.9845863473137
1.14051724137931	71.9849828201266
1.14310344827586	71.9853792929068
1.14568965517241	71.9857757656543
1.14827586206897	71.9861722383691
1.15086206896552	71.9489513871987
1.15344827586207	71.9493478598482
1.15603448275862	71.949744332465
1.15862068965517	71.9501408050492
1.16120689655172	71.9505372776007
1.16379310344828	71.9133047908436
1.16637931034483	71.9137012633298
1.16896551724138	71.9140977357834
1.17155172413793	71.9521231674804
1.17413793103448	71.9148906805928
1.17672413793103	71.9905334360771
1.17931034482759	71.9533125845476
1.18189655172414	71.9537090568381
1.18448275862069	71.9917228529485
1.18706896551724	71.9921193251738
1.18965517241379	71.9925157973664
1.19224137931035	71.9929122695265
1.1948275862069	71.9556914178013
1.19741379310345	71.9184589306202
1.2	71.9564843619585
1.20258620689655	71.9192518747122
1.2051724137931	71.9196483467093
1.20775862068966	71.9200448186739
1.21034482758621	71.9204412906059
1.21293103448276	71.9208377625053
1.21551724137931	71.9212342343722
1.21810344827586	71.9592596654825
1.22068965517241	71.9596561372843
1.22327586206897	71.9600526090536
1.22586206896552	71.9604490807903
1.22844827586207	71.9608455524944
1.23103448275862	71.9612420241661
1.23362068965517	71.9992558196578
1.23620689655172	71.9620349674118
1.23879310344828	71.9248024797098
1.24137931034483	71.9251989512514
1.24396551724138	71.9632243820365
1.24655172413793	71.925991894237
1.24913793103448	71.9263883656811
1.25172413793103	71.9267848370927
1.25431034482759	71.9271813084718
1.25689655172414	71.8899488205424
1.25948275862069	71.9656032104085
1.26206896551724	71.9283707224141
1.26465517241379	71.9663961529393
1.26724137931034	71.966792624156
1.2698275862069	71.9295601360643
1.27241379310345	71.9675855664921
1.275	71.9679820376114
1.27758620689655	71.9683785086983
1.2801724137931	71.9687749797528
1.28275862068966	71.9691714507748
1.28534482758621	71.9319389624884
1.28793103448276	71.9323354334456
1.29051724137931	71.8951029450943
1.29310344827586	71.8954994159866
1.29568965517241	71.8582785629939
1.29827586206897	71.896292357674
1.30086206896552	71.8966888284691
1.30344827586207	71.9347142585078
1.30603448275862	71.897481769962
1.30862068965517	71.8978782406599
1.31120689655172	71.8982747113255
1.31379310344828	71.8986711819586
1.31637931034483	71.9366966118353
1.31896551724138	71.9370930824037
1.32155172413793	71.8998605936637
1.32413793103448	71.9378860234434
1.32672413793103	71.9382824939147
1.32931034482759	71.9386789643536
1.33189655172414	71.9014464754842
1.33448275862069	71.9018429458584
1.33706896551724	71.9022394162003
1.33965517241379	71.8650185626573
1.34224137931034	71.8654150329345
1.3448275862069	71.8658115031794
1.34741379310345	71.9038252972446
1.35	71.9042217674248
1.35258620689655	71.9422471968488
1.3551724137931	71.9802726262404
1.35775862068966	71.9430401370478
1.36034482758621	71.9434366070988
1.36293103448276	71.9814620363936
1.36551724137931	71.944229547104
1.36810344827586	71.9446260170582
1.37068965517241	71.907393527704
1.37327586206897	71.9077899975936
1.37586206896552	71.8705691435983
1.37844827586207	71.908582937276
1.38103448275862	71.9089794070688
1.38362068965517	71.9093758768294
1.38620689655172	71.9097723465576
1.38879310344828	71.9101688162537
1.39137931034483	71.9105652859175
1.39396551724138	71.910961755549
1.39655172413793	71.9489871844243
1.39913793103448	71.9117546947154
1.40172413793103	71.9497801235263
1.40431034482759	71.9501765930289
1.40689655172414	71.9882020217754
1.40948275862069	71.9885984912136
1.41206896551724	71.9513660013436
1.41465517241379	71.9141335114413
1.41724137931034	71.9145299807829
1.4198275862069	71.9149264500923
1.42241379310345	71.9153229193695
1.425	71.8404731054859
1.42758620689655	71.9161158578274
1.4301724137931	71.9541412862841
1.43275862068966	71.9545377554326
1.43534482758621	71.9173052652729
1.43793103448276	71.9177017343571
1.44051724137931	71.9557271626851
1.44310344827586	71.956123631705
1.44568965517241	71.9565201006927
1.44827586206897	71.9569165696483
1.45086206896552	71.9573130385717
1.45344827586207	71.9200805481869
1.45603448275862	71.9581059763222
1.45862068965517	71.9585024451492
1.46120689655172	71.9212699546681
1.46379310344828	71.9216664234309
1.46637931034483	71.9220628921616
1.46896551724138	71.9224593608602
1.47155172413793	71.885238505674
1.47413793103448	71.923252298161
1.47672413793103	71.9236487667633
1.47931034482759	71.9240452353335
1.48189655172414	71.9620706631476
1.48448275862069	71.9248381723776
1.48706896551724	71.9628636001276
1.48965517241379	71.9632600685695
1.49224137931034	72.0012854962553
1.4948275862069	71.9640530053571
1.49741379310345	72.0020784329788
1.5	71.9648459420165
1.50258620689655	71.927613451022
1.5051724137931	71.9280099192716
1.50775862068965	71.8907890636365
1.51034482758621	71.9288028556746
1.51293103448276	71.8915819999754
1.51551724137931	71.9295957919495
1.51810344827586	71.9299922600389
1.52068965517241	71.9680176873723
1.52327586206897	71.9684141553977
1.52586206896552	71.9688106233911
1.52844827586207	71.9692070913525
1.53103448275862	71.9696035592819
1.53362068965517	71.9700000271793
1.53620689655172	71.9703964950447
1.53879310344828	71.933164003602
1.54137931034483	71.9711894306795
1.54396551724138	71.971585898449
1.54655172413793	71.9343534069105
1.54913793103448	71.972378833892
1.55172413793103	71.9351463422896
1.55431034482759	71.9355428099312
1.55689655172414	71.8983219536882
1.55948275862069	71.9739647043946
1.56206896551724	71.9367322126643
1.56465517241379	71.9747576394542
1.56724137931034	71.93752514766
1.5698275862069	71.975550574386
1.57241379310345	72.0135760010801
1.575	71.9763435091902
1.57758620689655	71.9391110172684
1.5801724137931	71.9771364438668
1.58275862068966	71.9775329111571
1.58534482758621	72.0155583376917
1.58793103448276	71.9406968863662
1.59051724137931	71.978722312837
1.59310344827586	71.9791187799998
1.59568965517241	71.9042689640021
1.59827586206897	71.9799117142298
1.60086206896552	71.942679222021
1.60344827586207	71.9430756890563
1.60603448275862	71.9434721560598
1.60862068965517	71.9814975823074
1.61120689655172	72.0195230085231
1.61379310344828	71.982290516155
1.61637931034483	71.982686983031
1.61896551724138	71.9830834498752
1.62155172413793	71.9834799166876
1.62413793103448	71.9838763834682
1.62672413793103	71.9842728502169
1.62931034482759	72.0222982762098
1.63189655172414	71.9474368243428
1.63448275862069	71.9102159671435
1.63706896551724	71.9482297576175
1.63965517241379	71.9486262242071
1.64224137931034	71.949022690765
1.6448275862069	71.949419157291
1.64741379310345	71.9498156237853
1.65	71.9878410495238
1.65258620689655	71.9882375159544
1.6551724137931	71.9886339823534
1.65775862068966	71.9890304487205
1.66034482758621	72.0270558743319
1.66293103448276	72.0274523406355
1.66551724137931	72.0654661307599
1.66810344827586	72.0282452731474
1.67068965517241	71.9910127800797
1.67327586206897	72.0290382055324
1.67586206896552	71.9918057124012
1.67844827586207	71.9922021785143
1.68103448275862	71.9925986445957
1.68362068965517	71.9929951106454
1.68620689655172	71.9933915766633
1.68879310344828	71.9937880426495
1.69137931034483	72.03181346788
1.69396551724138	72.0322099338029
1.69655172413793	72.0702237235466
1.69913793103448	72.0330028655533
1.70172413793103	72.033399331381
1.70431034482759	72.0337957971771
1.70689655172414	72.0341922629414
1.70948275862069	72.0722060525267
1.71206896551724	72.034985194375
1.71465517241379	71.9977527007683
1.71724137931034	72.0357781256819
1.7198275862069	71.9985456320119
1.72241379310345	71.9989420975862
1.725	71.9617096038529
1.72758620689655	71.9997350286399
1.7301724137931	72.0001314941192
1.73275862068966	72.0005279595669
1.73534482758621	72.000924424983
1.73793103448276	72.0013208903675
1.74051724137931	72.0017173557203
1.74310344827586	72.0397427803176
1.74568965517241	72.0025102863311
1.74827586206897	72.0029067515891
1.75086206896552	72.0409321760915
1.75344827586207	72.0036996820103
1.75603448275862	72.0040961471734
1.75862068965517	72.0421215715811
1.76120689655172	71.967260118129
1.76379310344828	71.9676565831974
1.76637931034483	71.9680530482342
1.76896551724138	71.9684495132395
1.77155172413793	72.0064749374892
1.77413793103448	72.0068714024313
1.77672413793103	71.9696389080658
1.77931034482759	72.0076643322209
1.78189655172414	72.0456897563443
1.78448275862069	72.0084572618842
1.78706896551724	72.0464826859446
1.78965517241379	72.0468791506974
1.79224137931034	72.0096466561426
1.7948275862069	72.0476720801084
1.79741379310345	72.0104395854906
1.8	72.0484650093933
1.80258620689655	71.9736035554365
1.8051724137931	71.9740000200001
1.80775862068966	71.9743964845323
1.81034482758621	71.974792949033
1.81293103448276	72.0128183727782
1.81551724137931	71.9755858779398
1.81810344827586	72.013611301622
1.82068965517241	72.0140077659967
1.82327586206897	72.01440423034
1.82586206896552	72.0148006946517
1.82844827586207	72.052826118208
1.83103448275862	72.0532225824568
1.83362068965517	72.0536190466742
1.83620689655172	72.0540155108601
1.83879310344828	72.0544119750145
1.84137931034483	72.0171794798616
1.84396551724138	72.0175759439531
1.84655172413793	72.0179724080132
1.84913793103448	71.9807399127659
1.85172413793103	71.9435190529105
1.85431034482759	72.019161800005
1.85689655172414	71.9443119808108
1.85948275862069	71.9823257685664
1.86206896551724	71.982722232438
1.86465517241379	72.0207476555542
1.86724137931034	71.983515160087
1.8698275862069	71.9839116238643
1.87241379310345	71.9843080876103
1.875	72.022333510601
1.87758620689655	72.0227299742842
1.8801724137931	72.023126437936
1.88275862068966	72.0235229015565
1.88534482758621	72.0239193651456
1.88793103448276	71.9866868694273
1.89051724137931	71.9870833329537
1.89310344827586	71.9874797964487
1.89568965517241	72.0631341784644
1.89827586206897	72.0259016826207
1.90086206896552	72.0262981460217
1.90344827586207	71.9890656501154
1.90603448275862	72.0270910727297
1.90862068965517	72.0274875360366
1.91120689655172	72.0655129585883
1.91379310344828	72.0282804625566
1.91637931034483	72.0286769257697
1.91896551724138	72.0290733889514
1.92155172413793	72.1047161352305
1.92413793103448	72.0298663152209
1.92672413793103	72.0678917375848
1.92931034482759	72.0306592413653
1.93189655172414	72.0310557043905
1.93448275862069	71.9938232081085
1.93706896551724	72.0318486303472
1.93965517241379	72.0322450932786
1.94224137931035	72.0326415561787
1.9448275862069	72.0330380190476
1.94741379310345	71.9581881987566
1.95	71.9962019854156
1.95258620689655	71.9965984481907
1.9551724137931	72.0346238702106
1.95775862068966	71.9973913736472
1.96034482758621	71.960170512476
1.96293103448276	71.9981842989787
1.96551724137931	71.9985807615977
1.96810344827586	71.9989772241854
1.97068965517241	72.0370026460179
1.97327586206897	71.9997701492672
1.97586206896552	71.9625492879086
1.97844827586207	72.0381920335001
1.98103448275862	71.9633422128031
1.98362068965517	72.0013559990562
1.98620689655172	72.0017524614255
1.98879310344828	72.0021489237636
1.99137931034483	72.0401743453465
1.99396551724138	72.0029418483463
1.99655172413793	72.0033383105908
1.99913793103448	72.0413637320803
2.00172413793103	72.0041312349865
2.00431034482759	72.0421566564136
2.00689655172414	72.0049241592575
2.00948275862069	72.0053206213462
2.01206896551724	72.0057170834039
2.01465517241379	72.0437425047064
2.01724137931034	72.0441389667018
2.0198275862069	72.044535428666
2.02241379310345	72.0073029313231
2.025	72.007699393225
2.02758620689655	71.9328495719673
2.0301724137931	72.0084923169356
2.03275862068966	72.0088887787443
2.03534482758621	71.9716679166692
2.03793103448276	72.0096817022682
2.04051724137931	72.0100781639836
2.04310344827586	72.0104746256678
2.04568965517241	72.048500046597
2.04827586206897	72.0488965082191
2.05086206896552	71.9740466866815
2.05344827586207	72.0120604720941
2.05603448275862	72.0500858928989
2.05862068965517	72.0504823543967
2.06120689655172	72.0508788158635
2.06379310344828	71.9760289941706
2.06637931034483	72.0140427794279
2.06896551724138	72.0144392408015
2.07155172413793	72.0524646614201
2.07413793103448	72.0152321634556
2.07672413793103	71.9780113008835
2.07931034482759	71.978407762133
2.08189655172414	71.9411752640754
2.08448275862069	71.9792006845389
2.08706896551724	72.054843428824
2.08965517241379	72.0552398899494
2.09224137931034	72.0556363510438
2.0948275862069	72.0184038528312
2.09741379310345	72.0564292731397
2.1	72.0191967748651
2.10258620689655	72.0948511543876
2.1051724137931	72.019989696775
2.10775862068965	71.9827688338309
2.11034482758621	72.0207826185611
2.11293103448276	71.945932796279
2.11551724137931	71.9839582163706
2.11810344827586	71.9843546771553
2.12068965517241	71.909493219357
2.12327586206897	71.9475186393557
2.12586206896552	71.9855440593236
2.12844827586207	71.9859405199844
2.13103448275862	72.023954304467
2.13362068965517	72.024350765066
2.13620689655172	72.0247472256341
2.13879310344828	71.9498974030426
2.14137931034483	72.1007980652296
2.14396551724138	72.0635655664289
2.14655172413793	71.9510867844687
2.14913793103448	71.9138542856062
2.15172413793103	71.9142507459888
2.15431034482759	71.9899051248926
2.15689655172414	72.0279189090661
2.15948275862069	71.9530690862274
2.16206896551724	71.8782192633578
2.16465517241379	71.9538620067147
2.16724137931034	72.0295047500407
2.1698275862069	71.9922838863546
2.17241379310345	72.0302976703428
2.175	72.0306941304476
2.17758620689655	71.9934732666689
2.1801724137931	71.956240767436
2.18275862068966	72.0318835105768
2.18534482758621	72.0699089298342
2.18793103448276	71.9950591066562
2.19051724137931	71.9954555665759
2.19310344827586	72.0334693503174
2.19568965517241	72.0714947694515
2.19827586206897	71.9590159868741
2.20086206896552	71.9594124466706
2.20344827586207	72.0350551895649
2.20603448275862	71.9978343254472
2.20862068965517	72.0358481090039
2.21120689655172	72.0362445686771
2.21379310344828	72.0366410283196
2.21637931034483	72.0370374879313
2.21896551724138	72.0750629067882
2.22155172413793	72.0754593663384
2.22413793103448	72.0382268665818
2.22672413793103	72.0386233260704
2.22931034482759	72.0014024616756
2.23189655172414	71.9641699618267
2.23448275862069	72.0021953804991
2.23706896551724	72.0025918398647
2.23965517241379	72.0406056230522
2.24224137931034	72.0033847585037
2.2448275862069	72.0037812177771
2.24741379310345	72.0417950008724
2.25	72.0045741362318
2.25258620689655	72.0802168785416
2.2551724137931	72.0806133376921
2.25775862068966	72.0810097968119
2.26034482758621	72.081406255901
2.26293103448276	72.0818027149595
2.26551724137931	72.0445702147112
2.26810344827586	72.1202245922602
2.27068965517241	72.0453631326745
2.27327586206897	72.0081422677575
2.27586206896552	72.0837850097911
2.27844827586207	72.0465525093894
2.28103448275862	72.0469489682331
2.28362068965517	72.0097281031934
2.28620689655172	71.9724956026997
2.28879310344828	72.0105210207274
2.29137931034483	71.9732885201724
2.29396551724138	72.0489312619914
2.29655172413793	71.9740814375225
2.29913793103448	71.9744778961516
2.30172413793103	71.97487435475
2.30431034482759	72.1257750149985
2.30689655172414	72.0885425142597
2.30948275862069	72.0136926896377
2.31206896551724	71.9764601888377
2.31465517241379	72.0521029304117
2.31724137931035	72.0524993888264
2.3198275862069	72.0528958472106
2.32241379310345	72.0532923055642
2.325	72.0160714400346
2.32758620689655	72.016467898327
2.3301724137931	72.0168643565888
2.33275862068966	72.0548781386726
2.33534482758621	72.0929035561493
2.33793103448276	72.0180537311908
2.34051724137931	72.056067513183
2.34310344827586	72.094092930568
2.34568965517241	72.0944893886464
2.34827586206897	72.0948858466943
2.35086206896552	72.1329112639877
2.35344827586207	72.0956787626984
2.35603448275862	72.1337041799307
2.35862068965517	72.0964716785805
2.36120689655172	72.0968681364756
2.36379310344828	72.1348935536164
2.36637931034483	72.0976610521745
2.36896551724138	72.0604285507022
2.37155172413793	72.0232076846227
2.37413793103448	72.061221466218
2.37672413793103	72.0616179239301
2.37931034482759	72.0620143816118
2.38189655172414	72.137668757815
2.38448275862069	72.1004362561597
2.38706896551724	72.1384616730259
2.38965517241379	72.1012291713096
2.39224137931034	72.1392545881149
2.3948275862069	72.1772683694663
2.39741379310345	72.140047503082
2.4	72.1404439605199
2.40258620689655	72.1408404179273
2.4051724137931	72.1036079160283
2.40775862068966	72.1416333326508
2.41034482758621	72.1044008306909
2.41293103448276	72.1047972879766
2.41551724137931	72.0675647859558
2.41810344827586	72.0679612431806
2.42068965517241	72.105986659651
2.42327586206897	72.106383116815
2.42586206896552	72.1444085332246
2.42844827586207	72.1071760310517
2.43103448275862	72.1452014474005
2.43362068965517	72.1455979044428
2.43620689655172	72.1083654021788
2.43879310344828	72.1087618591603
2.44137931034483	72.1467872753876
2.44396551724138	72.1471837323084
2.44655172413793	72.1099512299228
2.44913793103448	72.1103476867829
2.45172413793103	72.1107441436126
2.45431034482759	72.1111406004119
2.45689655172414	72.0739080979049
2.45948275862069	72.0743045546435
2.46206896551724	72.0747010113518
2.46465517241379	72.1127264273058
2.46724137931034	72.1131228839534
2.4698275862069	72.1135193405707
2.47241379310345	72.0762868378816
2.475	72.1143122537142
2.47758620689655	72.1147087102405
2.4801724137931	72.1151051667365
2.48275862068966	72.1155016232022
2.48534482758621	72.1158980796376
2.48793103448276	72.0786655767667
2.49051724137931	72.1166909924175
2.49310344827586	72.117087448762
2.49568965517241	72.0798549458002
2.49827586206897	72.0426340782314
2.50086206896552	72.0806478583377
2.50344827586207	72.0434269907085
2.50603448275862	72.0814407707541
2.50862068965517	72.081837226917
2.51120689655172	72.0822336830495
2.51379310344828	72.0826301391519
2.51637931034483	72.0830265952239
2.51896551724138	72.1210520105418
2.52155172413793	72.0838195072773
2.52413793103448	72.0842159632587
2.52672413793103	72.1222413784858
2.52931034482759	72.1226378344067
2.53189655172414	72.0477880071687
2.53448275862069	72.1234307461578
2.53706896551724	72.086198242712
2.53965517241379	72.0489773746594
2.54224137931034	72.0869911542818
2.5448275862069	72.0873876100215
2.54741379310345	72.0501667418783
2.55	72.0505631975575
2.55258620689655	72.0885769770591
2.5551724137931	72.088973432678
2.55775862068966	72.0893698882667
2.56034482758621	72.1273953031012
2.56293103448276	72.1277917586296
2.56551724137931	72.0905592548517
2.56810344827586	72.1285846695958
2.57068965517241	72.0913521657576
2.57327586206897	72.0917486211653
2.57586206896552	72.1297740358189
2.57844827586207	72.1301704911664
2.58103448275862	72.055320663355
2.58362068965517	72.0557171186422
2.58620689655172	72.0937308977518
2.58879310344828	72.0565100291261
2.59137931034483	72.0192775250469
2.59396551724138	72.0573029394896
2.59655172413793	72.0576993946262
2.59913793103448	72.0957131735853
2.60172413793103	72.0584923048091
2.60431034482759	72.1341350429839
2.60689655172414	72.0969025387241
2.60948275862069	72.0972989937102
2.61206896551724	72.0600781248136
2.61465517241379	72.1357208628682
2.61724137931034	72.0984883584881
2.6198275862069	72.0988848133539
2.62241379310345	72.0992812681896
2.625	72.0620603991427
2.62758620689655	72.0248278946423
2.6301724137931	72.0252243493879
2.63275862068966	72.0632497633794
2.63534482758621	72.1012635419176
2.63793103448276	72.0264137134444
2.64051724137931	72.1020564511985
2.64310344827586	72.0648355819412
2.64568965517241	72.1028493603592
2.64827586206897	72.065628491042
2.65086206896552	72.1036422694
2.65344827586207	72.1416676831514
2.65603448275862	72.1044351783207
2.65862068965517	72.1048316327361
2.66120689655172	72.0676107632688
2.66379310344828	72.0680072176242
2.66637931034483	72.1060209958022
2.66896551724138	72.1064174500976
2.67155172413793	72.0691965805104
2.67413793103448	72.1072103585985
2.67672413793103	72.0699894889513
2.67931034482759	72.1080032669795
2.68189655172414	72.0707823972724
2.68448275862069	72.1087961752407
2.68706896551724	72.1091926293263
2.68965517241379	72.109589083382
2.69224137931034	72.1099855374078
2.6948275862069	72.1103819914037
2.69741379310345	72.1107784453696
2.7	72.1111748993056
2.70258620689655	72.0739540293591
2.7051724137931	72.0743504832353
2.70775862068965	72.0747469370815
2.71034482758621	72.1127607147505
2.71293103448276	72.0755398446843
2.71551724137931	72.0383073391648
2.71810344827586	72.0387037928915
2.72068965517241	72.0391002465882
2.72327586206897	72.0771256595311
2.72586206896552	72.0775221131681
2.72844827586207	72.1155358906279
2.73103448275862	72.0783150203525
2.73362068965517	72.0787114738999
2.73620689655172	72.1543542105461
2.73879310344828	72.0795043809051
2.74137931034483	72.079900834363
2.74396551724138	72.0802972877909
2.74655172413793	72.1183110650417
2.74913793103448	72.0810901945574
2.75172413793103	72.0814866478958
2.75431034482759	72.0442541419284
2.75689655172414	72.0822795544833
2.75948275862069	72.0450470484562
2.76206896551724	72.0830724609514
2.76465517241379	72.0458399548648
2.76724137931034	72.0462364080243
2.7698275862069	72.0842618204301
2.77241379310345	72.0846582735301
2.775	72.0850547266002
2.77758620689655	72.1230685034932
2.7801724137931	72.1234649565039
2.78275862068966	72.086244085632
2.78534482758621	72.1242578624357
2.78793103448276	72.162283274633
2.79051724137931	72.0498044851199
2.79310344827586	72.0878298972576
2.79568965517241	72.0505973908136
2.79827586206897	72.0509938436159
2.80086206896552	72.126636579517
2.80344827586207	72.0517867491311
2.80603448275862	72.0521832018442
2.80862068965517	72.0902086138035
2.81120689655172	72.090605066457
2.81379310344828	72.0910015190809
2.81637931034483	72.091397971675
2.81896551724138	72.1294117480921
2.82155172413793	72.1298082006267
2.82413793103448	72.1302046531317
2.82672413793103	72.168230064883
2.82931034482759	72.1309975580526
2.83189655172414	72.1313940104685
2.83448275862069	72.1317904628547
2.83706896551724	72.0569406320826
2.83965517241379	72.1325833675381
2.84224137931034	72.0953624959827
2.8448275862069	72.0957589482502
2.84741379310345	72.0585264412121
2.85	72.0589228934203
2.85258620689655	72.0969483048748
2.8551724137931	72.0973447570237
2.85775862068966	72.097741209143
2.86034482758621	72.0981376612325
2.86293103448276	72.0985341132925
2.86551724137931	72.1365478891755
2.86810344827586	72.1369443411762
2.87068965517241	72.1749697524233
2.87327586206897	72.1753662043648
2.87586206896552	72.100516373148
2.87844827586207	72.1009128250302
2.88103448275862	72.1013092768829
2.88362068965517	72.1017057287059
2.88620689655172	72.1021021804993
2.88879310344828	72.1401159561158
2.89137931034483	72.0652661247215
2.89396551724138	72.1032915357022
2.89655172413793	72.1036879873773
2.89913793103448	72.1040844390229
2.90172413793103	72.1420982144915
2.90431034482759	72.1424946660779
2.90689655172414	72.1052737937821
2.90948275862069	72.1056702453094
2.91206896551724	72.1813129799358
2.91465517241379	72.1064631482754
2.91724137931034	72.1444769235666
2.9198275862069	72.1448733749758
2.92241379310345	72.1076525025028
2.925	72.1080489538528
2.92758620689655	72.1084454051734
2.9301724137931	72.1088418564645
2.93275862068966	72.109238307726
2.93534482758621	72.072005799682
2.93793103448276	72.1100312101605
2.94051724137931	72.1104276613335
2.94310344827586	72.1484414363296
2.94568965517241	72.1112205635911
2.94827586206896	72.1492343385282
2.95086206896552	72.1120134657307
2.95344827586207	72.1124099167563
2.95603448275862	72.1128063677524
2.95862068965517	72.1508201425717
2.96120689655172	72.1135992696562
2.96379310344828	72.0763667612879
2.96637931034483	72.1143921714423
2.96896551724138	72.077159663015
2.97155172413793	72.0775561138344
2.97413793103448	72.1155815239004
2.97672413793103	72.1159779746609
2.97931034482759	72.116374425392
2.98189655172414	72.0415129575416
2.98448275862069	72.1171673267659
2.98706896551724	72.1175637774088
2.98965517241379	72.0803312687461
2.99224137931034	72.1559740024588
2.9948275862069	72.1187531291608
2.99741379310345	72.1943958628146
3	72.1195460301818
3.00258620689655	72.1199424806482
3.0051724137931	72.1203389310853
3.00775862068966	72.1207353814929
3.01034482758621	72.1211318318712
3.01293103448276	72.1215282822201
3.01551724137931	72.0842957732636
3.01810344827586	72.1223211828299
3.02068965517241	72.1227176330907
3.02327586206897	72.1231140833221
3.02586206896552	72.0858815742483
3.02844827586207	72.1615243075497
3.03103448275862	72.1243034338406
3.03362068965517	72.0870709246786
3.03620689655172	72.1627136578921
3.03879310344828	72.1631101079475
3.04137931034483	72.1635065579737
3.04396551724138	72.1262856841179
3.04655172413793	72.164299457938
3.04913793103448	72.0894496247476
3.05172413793103	72.1650923577852
3.05431034482759	72.1278714838121
3.05689655172414	72.0906389743864
3.05948275862069	72.0910354242075
3.06206896551724	72.0914318739992
3.06465517241379	72.0918283237617
3.06724137931034	72.1298537327709
3.0698275862069	72.1302501824749
3.07241379310345	72.1306466321495
3.075	72.0934141225189
3.07758620689655	72.1690568552637
3.0801724137931	72.1694533048506
3.08275862068965	72.1698497544082
3.08534482758621	72.1702462039366
3.08793103448276	72.1706426534358
3.09051724137931	72.2462970214578
3.09310344827586	72.1714355523465
3.09568965517241	72.1342146779054
3.09827586206897	72.1722284511402
3.10086206896552	72.1726249004933
3.10344827586207	72.1354040259645
3.10603448275862	72.0605425567071
3.10862068965517	72.1738142483772
3.11120689655172	72.0989644144848
3.11379310344828	72.1369898229679
3.11637931034483	72.1373862721457
3.11896551724138	72.1754000451471
3.12155172413793	72.1757964942665
3.12413793103448	72.2138219026329
3.12672413793103	72.214218351694
3.12931034482759	72.2146148007261
3.13189655172414	72.2526402090049
3.13448275862069	72.1777787394266
3.13706896551724	72.1405578645185
3.13965517241379	72.1785716372865
3.14224137931034	72.1789680861727
3.1448275862069	72.1417472111772
3.14741379310345	72.1421436600052
3.15	72.1801574326567
3.15258620689655	72.1429365575738
3.1551724137931	72.1433330063144
3.15775862068966	72.1437294550259
3.16034482758621	72.1817432275609
3.16293103448276	72.1445223523616
3.16551724137931	72.1449188009858
3.16810344827586	72.1829325734335
3.17068965517241	72.2209579812755
3.17327586206897	72.2213544298124
3.17586206896552	72.2217508783202
3.17844827586207	72.184518367523
3.18103448275862	72.1849148159726
3.18362068965517	72.1476939405406
3.18620689655172	72.1857077127848
3.18879310344828	72.1484868372947
3.19137931034483	72.1488832856281
3.19396551724138	72.1116507746565
3.19655172413793	72.1872935060605
3.19913793103448	72.1876899543068
3.20172413793103	72.1504690786714
3.20431034482759	72.1884828507123
3.20689655172414	72.1888792988715
3.20948275862069	72.2269047062777
3.21206896551724	72.2273011543789
3.21465517241379	72.2276976024511
3.21724137931034	72.2280940504942
3.2198275862069	72.1908615392324
3.22241379310345	72.1536406633649
3.225	72.1916544351737
3.22758620689655	72.1544335592482
3.2301724137931	72.192447330999
3.23275862068966	72.1175974957396
3.23534482758621	72.1179939435798
3.23793103448276	72.1560193506671
3.24051724137931	72.1187868391733
3.24310344827586	72.1944295700553
3.24568965517241	72.157208693927
3.24827586206897	72.1199761823464
3.25086206896552	72.1956189131415
3.25344827586207	72.233644320055
3.25603448275862	72.1964118083876
3.25862068965517	72.1968082559673
3.26120689655172	72.1595873796654
3.26379310344828	72.1976011510398
3.26637931034483	72.1979975985327
3.26896551724138	72.1983940459966
3.27155172413793	72.123544210303
3.27413793103448	72.1239406577092
3.27672413793103	72.1243371050864
3.27931034482759	72.0871045931587
3.28189655172414	72.1251299997542
3.28448275862069	72.1255264470447
3.28706896551724	72.1635518535824
3.28965517241379	72.1639483008152
3.29224137931034	72.1643447480191
3.2948275862069	72.1647411951941
3.29741379310345	72.1651376423403
3.3	72.1655340894576
3.30258620689655	72.2035478603987
3.3051724137931	72.1663269836057
3.30775862068966	72.2043407544891
3.31034482758621	72.1671198776384
3.31293103448276	72.1675163246115
3.31551724137931	72.1679127715557
3.31810344827586	72.0930512999191
3.32068965517241	72.0934477468057
3.32327586206897	72.1314731529394
3.32586206896552	72.1318695997684
3.32844827586207	72.1698950058446
3.33103448275862	72.1702914526159
3.33362068965517	72.1706878993584
3.33620689655172	72.1710843460722
3.33879310344828	72.1338518334811
3.34137931034483	72.1718772394133
3.34396551724138	72.2098910098933
3.34655172413793	72.1350411733632
3.34913793103448	72.135437619933
3.35172413793103	72.1358340664741
3.35431034482759	72.1738594722624
3.35689655172414	72.1742559187459
3.35948275862069	72.1370234059247
3.36206896551724	72.0997908930746
3.36465517241379	72.137816298748
3.36724137931034	72.1005837858405
3.3698275862069	72.1009802321802
3.37241379310345	72.1390056377673
3.375	72.1394020840496
3.37758620689655	72.1397985303033
3.3801724137931	72.1401949765282
3.38275862068966	72.1782203820003
3.38534482758621	72.2162341520204
3.38793103448276	72.1413843150305
3.39051724137931	72.1794097204166
3.39310344827586	72.1798061664979
3.39568965517241	72.1802026125506
3.39827586206897	72.1429700992986
3.40086206896552	72.1433665452939
3.40344827586207	72.1061340319845
3.40603448275862	72.1065304779224
3.40862068965517	72.1069269238317
3.41120689655172	72.0697060458597
3.41379310344828	72.1077198155643
3.41637931034483	72.1457452206636
3.41896551724138	72.1461416664583
3.42155172413793	72.1465381122242
3.42413793103448	72.1469345579616
3.42672413793103	72.1473310036703
3.42931034482759	72.1100984900744
3.43189655172414	72.1104949357258
3.43448275862069	72.1108913813487
3.43706896551724	72.1112878269429
3.43965517241379	72.1116842725085
3.44224137931035	72.1120807180455
3.4448275862069	72.0748598397013
3.44741379310345	72.0752562851811
3.45	72.0756527306323
3.45258620689655	72.0760491760549
3.4551724137931	72.0764456214489
3.45775862068965	72.114459390667
3.46034482758621	72.1148558360038
3.46293103448276	72.1152522813121
3.46551724137931	72.1532776858679
3.46810344827586	72.116045171843
3.47068965517241	72.1540705763417
3.47327586206897	72.1544670215357
3.47586206896552	72.1172345074252
3.47844827586207	72.1552599118382
3.48103448275862	72.0804100738179
3.48362068965517	72.0808065188978
3.48620689655172	72.0435740046731
3.48879310344828	72.081599408972
3.49137931034483	72.0067379354142
3.49396551724138	72.1200096227846
3.49655172413793	72.0827887438693
3.49913793103448	72.0831851887781
3.50172413793103	72.0459526743823
3.50431034482759	72.0839780785101
3.50689655172414	72.0843745233333
3.50948275862069	72.0847709681281
3.51206896551724	72.122784736747
3.51465517241379	72.1231811814848
3.51724137931035	72.1235776261941
3.5198275862069	72.0863567470223
3.52241379310345	72.0491242323987
3.525	72.0118917177466
3.52758620689655	72.0875460808941
3.5301724137931	72.0879425254611
3.53275862068966	72.0130810514477
3.53534482758621	72.0134774959578
3.53793103448276	72.0138739404395
3.54051724137931	72.0142703848927
3.54310344827586	72.0899247478696
3.54568965517241	72.0150632737139
3.54827586206897	72.0154597180819
3.55086206896552	72.0534851216975
3.55344827586207	72.0915105252846
3.55603448275862	72.0919069695674
3.55862068965517	72.0546744545457
3.56120689655172	72.0550708987716
3.56379310344828	72.0930963022452
3.56637931034483	72.0934927464143
3.56896551724138	72.0938891905551
3.57155172413793	72.0190277161154
3.57413793103448	72.0194241601994
3.57672413793103	72.0198206042551
3.57931034482759	72.0202170482823
3.58189655172414	72.0206134922813
3.58448275862069	72.0586388955278
3.58706896551724	72.05903533947
3.58965517241379	72.0594317833839
3.59224137931034	72.0598282272694
3.5948275862069	72.0602246711266
3.59741379310345	72.0606211149554
3.6	72.0233885994799
3.60258620689655	72.0614140025281
3.6051724137931	72.099439405548
3.60775862068966	72.0622068899875
3.61034482758621	72.0249743743987
3.61293103448276	72.0629997773336
3.61551724137931	72.0257672616882
3.61810344827586	72.0261637052906
3.62068965517241	71.988942825012
3.62327586206897	72.0269565924103
3.62586206896552	72.0273530359278
3.62844827586207	71.9901321555644
3.63103448275862	72.0281459228779
3.63362068965517	71.9909250424579
3.63620689655172	72.0289388097149
3.63879310344828	72.029335253091
3.64137931034483	72.0297316964389
3.64396551724138	72.0677570990345
3.64655172413793	72.0305245830499
3.64913793103448	71.9933037024604
3.65172413793103	72.0313174695479
3.65431034482759	71.9940965889019
3.65689655172414	71.9944930320803
3.65948275862069	72.0325067990831
3.66206896551724	71.9952859183525
3.66465517241379	71.9580534021702
3.66724137931034	71.9584498452357
3.6698275862069	71.9964752475491
3.67241379310345	71.9968716905583
3.675	71.9972681335392
3.67758620689655	71.9976645764919
3.6801724137931	71.9980610194165
3.68275862068966	71.9984574623129
3.68534482758621	72.0364712290337
3.68793103448276	71.9992503480211
3.69051724137931	71.962017831557
3.69310344827586	72.0000432336167
3.69568965517241	72.0004396763722
3.69827586206897	72.0008361190996
3.70086206896552	72.0012325617988
3.70344827586207	71.9263710859179
3.70603448275862	71.9643964878368
3.70862068965517	71.9647929304516
3.71120689655172	71.9275604137623
3.71379310344828	71.9279568563208
3.71637931034483	71.8907359749986
3.71896551724138	71.9663787006296
3.72155172413793	71.9291461838278
3.72413793103448	71.9671715855498
3.72672413793103	71.9675680279678
3.72931034482759	72.0055934296337
3.73189655172414	71.9683609127195
3.73448275862069	71.9687573550532
3.73706896551724	71.9691537973587
3.73965517241379	71.9319212803603
3.74224137931034	71.9323177226097
3.7448275862069	71.9703431241071
3.74741379310345	71.8954932831717
3.75	71.9335070491896
3.75258620689655	71.8962861674742
3.7551724137931	71.9342999334359
3.75775862068966	71.8970790516644
3.76034482758621	71.93509281757
3.76293103448276	71.8978719357424
3.76551724137931	71.8982683777393
3.76810344827586	71.9362821435608
3.77068965517241	71.9366785855018
3.77327586206897	71.9370750274146
3.77586206896552	71.9751004285755
3.77844827586207	71.9002505873037
3.78103448275862	71.9006470291325
3.78362068965517	71.938660794786
3.78620689655172	71.9014399127062
3.78879310344828	71.864207395175
3.79137931034483	71.9022327961679
3.79396551724138	71.8650002785807
3.79655172413793	71.8653967202416
3.79913793103448	71.8281642025984
3.80172413793103	71.8661896034794
3.80431034482759	71.8665860450564
3.80689655172414	71.8669824866054
3.80948275862069	71.8673789281264
3.81206896551724	71.9054043288955
3.81465517241379	71.8305428518086
3.81724137931035	71.8685682525218
3.8198275862069	71.868964693931
3.82241379310345	71.8693611353123
3.825	71.8321286173897
3.82758620689655	71.7949077348626
3.8301724137931	71.8329215000127
3.83275862068966	71.8333179412823
3.83534482758621	71.833714382524
3.83793103448276	71.7964934998852
3.84051724137931	71.8345072649237
3.84310344827586	71.7972863822291
3.84568965517241	71.7976828233592
3.84827586206897	71.8356965883141
3.85086206896552	71.8737219886644
3.85344827586207	71.7988721465822
3.85603448275862	71.8368859114534
3.85862068965517	71.7996650285915
3.86120689655172	71.8376787934069
3.86379310344828	71.8380752343419
3.86637931034483	71.838471675249
3.86896551724138	71.8388681161283
3.87155172413793	71.7640182738511
3.87413793103448	71.7644147146746
3.87672413793103	71.7648111554704
3.87931034482759	71.7275786369623
3.88189655172414	71.7279750777023
3.88448275862069	71.7283715184146
3.88706896551724	71.766396918375
3.88965517241379	71.7667933590316
3.89224137931034	71.7671897996604
3.8948275862069	71.7675862402614
3.89741379310345	71.8056116401106
3.9	71.76837912138
3.90258620689655	71.693227398405
3.9051724137931	71.8061640712079
3.90775862068965	71.7685965423023
3.91034482758621	71.7686579726449
3.91293103448276	71.7310904436837
3.91551724137931	71.6935345501181
3.91810344827586	71.7688422635061
3.92068965517241	71.693657410609
3.92327586206897	71.6937188408128
3.92586206896552	71.7313975948414
3.92844827586207	71.6938417011371
3.93103448275862	71.6562741719816
3.93362068965517	71.6939645613504
3.93620689655172	71.6940259914155
3.93879310344828	71.6940874214528
3.94137931034483	71.7317661753151
3.94396551724138	71.6942102814444
3.94655172413793	71.7318890352512
3.94913793103448	71.694333141325
3.95172413793103	71.6943945712238
3.95431034482759	71.6944560010949
3.95689655172414	71.6945174309382
3.95948275862069	71.6569499014779
3.96206896551724	71.6570113312659
3.96465517241379	71.6570727610262
3.96724137931034	71.6195052314828
3.9698275862069	71.6195666611878
3.97241379310345	71.6572570501411
3.975	71.6573184797907
3.97758620689655	71.6573799094126
3.9801724137931	71.6198123797309
3.98275862068966	71.6575027685736
3.98534482758621	71.6575641981126
3.98793103448276	71.657625627624
3.99051724137931	71.6576870571077
3.99310344827586	71.6201195272878
3.99568965517241	71.6578099159923
3.99827586206897	71.6202423861171
4.00086206896552	71.6203038154903
4.00344827586207	71.5827479209833
4.00603448275862	71.5828093503013
4.00862068965517	71.5828707795917
4.01120689655172	71.5453032495785
4.01379310344828	71.5829936380897
4.01637931034483	71.5454261080213
4.01896551724138	71.5454875372013
4.02155172413793	71.5079200070777
4.02413793103448	71.5456103954786
4.02672413793103	71.5456718245759
4.02931034482759	71.5457332536456
4.03189655172414	71.5834236419638
4.03448275862069	71.5834850709783
4.03706896551724	71.5835464999654
4.03965517241379	71.5836079289249
4.04224137931034	71.5084114393048
4.0448275862069	71.5461018274852
4.04741379310345	71.5085342970861
4.05	71.4709784020828
4.05258620689655	71.4710398309046
4.0551724137931	71.4711012596989
4.05775862068966	71.4711626884656
4.06034482758621	71.4712241172049
4.06293103448276	71.5089028697693
4.06551724137931	71.4337180153249
4.06810344827586	71.4714084032576
4.07068965517241	71.5090871557395
4.07327586206897	71.4715312604886
4.07586206896552	71.4715926890629
4.07844827586207	71.4716541176097
4.08103448275862	71.471715546129
4.08362068965517	71.4717769746208
4.08620689655172	71.4342094438092
4.08879310344828	71.4342708722461
4.09137931034483	71.4719612599315
4.09396551724138	71.3967647697615
4.09655172413793	71.396826198116
4.09913793103448	71.3592703025905
4.10172413793103	71.3969490547428
4.10431034482759	71.4346394422911
4.10689655172414	71.4347008705359
4.10948275862069	71.3971333394772
4.11206896551724	71.3971947676671
4.11465517241379	71.3972561958297
4.11724137931034	71.4349465832408
4.1198275862069	71.4350080113485
4.12241379310345	71.3598231563002
4.125	71.3598845843531
4.12758620689655	71.3599460123786
4.1301724137931	71.3223784811007
4.13275862068966	71.3224399090714
4.13534482758621	71.3225013370148
4.13793103448276	71.3601917242068
4.14051724137931	71.3226241928194
4.14310344827586	71.3226856206806
4.14568965517241	71.2851180892385
4.14827586206897	71.322808476321
4.15086206896552	71.3228699041002
4.15344827586207	71.285302372576
4.15603448275862	71.3606217188525
4.15862068965517	71.3230541872736
4.16120689655172	71.3231156149434
4.16379310344828	71.3231770425859
4.16637931034483	71.323238470201
4.16896551724138	71.2856709385129
4.17155172413793	71.2857323660733
4.17413793103448	71.2857937936065
4.17672413793103	71.2482378972598
4.17931034482759	71.2482993247384
4.18189655172414	71.2107317929137
4.18448275862069	71.2107932203377
4.18706896551724	71.2484836070104
4.18965517241379	71.2485450343798
4.19224137931035	71.248606461722
4.1948275862069	71.2486678890368
4.19741379310345	71.2487293163244
4.2	71.2487907435848
4.20258620689655	71.2112232115418
4.2051724137931	71.2489135980236
4.20775862068966	71.2489750252022
4.21034482758621	71.2114074930775
4.21293103448276	71.173851596349
4.21551724137931	71.2491593065745
4.21810344827586	71.211591774368
4.22068965517241	71.2492821606864
4.22327586206897	71.1740973045729
4.22586206896552	71.1365297722848
4.22844827586207	71.1365911992455
4.23103448275862	71.1742815854551
4.23362068965517	71.211960336214
4.23620689655172	71.1744044392404
4.23879310344828	71.1744658660923
4.24137931034483	71.136898333641
4.24396551724138	71.1369597604385
4.24655172413793	71.1746501464849
4.24913793103448	71.137082613952
4.25172413793103	71.174772999944
4.25431034482759	71.1748344266328
4.25689655172414	71.1372668940184
4.25948275862069	71.0996993613769
4.26206896551724	71.1373897472602
4.26465517241379	71.1374511738404
4.26724137931035	71.0998836411174
4.2698275862069	71.0999450676433
4.27241379310345	71.100006494142
4.275	71.1376968798897
4.27758620689655	71.1001293470581
4.2801724137931	71.1001907734755
4.28275862068965	71.1755101184178
4.28534482758621	71.1003136262289
4.28793103448276	71.1380040118409
4.29051724137931	71.0628191550212
4.29310344827586	71.1381268644316
4.29568965517241	71.1381882906863
4.29827586206896	71.100620757638
4.30086206896552	71.1006821838385
4.30344827586207	71.1007436100119
4.30603448275862	71.0631877123057
4.30862068965517	71.025620179149
4.31120689655172	71.0256816052412
4.31379310344828	70.9881140720304
4.31637931034483	71.0634334166205
4.31896551724138	70.9882369240795
4.32155172413793	71.0259273093396
4.32413793103448	70.9883597760205
4.32672413793104	71.0260501612264
4.32931034482759	71.0261115871293
4.33189655172414	71.0261730130051
4.33448275862069	71.06386339813
4.33706896551724	71.0639248239518
4.33965517241379	71.0263572904705
4.34224137931034	70.9887897569623
4.3448275862069	70.9888511827031
4.34741379310345	70.9889126084168
4.35	70.9513567102509
4.35258620689655	70.9514181359107
4.3551724137931	70.9514795615435
4.35775862068965	70.9891583110018
4.36034482758621	70.9892197365807
4.36293103448276	70.9516638382798
4.36551724137931	70.9893425876573
4.36810344827586	70.9517866893026
4.37068965517241	70.9894654386261
4.37327586206897	70.9895268640701
4.37586206896552	70.9519709656344
4.37844827586207	71.0272786741532
4.38103448275862	70.9897111402402
4.38362068965517	70.9145262824478
4.38620689655172	70.914587707757
4.38879310344828	70.9146491330393
4.39137931034483	70.8770815990187
4.39396551724138	70.9147719835231
4.39655172413793	70.8772044494486
4.39913793103448	70.8772658746233
4.40172413793103	70.877327299771
4.40431034482759	70.9526466434438
4.40689655172414	70.9150791092617
4.40948275862069	70.9151405343287
4.41206896551724	70.8775730000928
4.41465517241379	70.8776344251061
4.41724137931034	70.9153248093684
4.4198275862069	70.8777572750519
4.42241379310345	70.8402013761319
4.425	70.8778801248903
4.42758620689655	70.8779415497692
4.4301724137931	70.9156319338972
4.43275862068966	70.8404470755937
4.43534482758621	70.840508500392
4.43793103448276	70.7653120066115
4.44051724137931	70.8030023906322
4.44310344827586	70.80306381535
4.44568965517241	70.8031252400409
4.44827586206897	70.7655577054291
4.45086206896552	70.8032480893424
4.45344827586207	70.8033095139529
4.45603448275862	70.8033709385366
4.45862068965517	70.8034323630935
4.46120689655172	70.7658648283476
4.46379310344828	70.8035552121269
4.46637931034483	70.7659876773274
4.46896551724138	70.8036780610531
4.47155172413793	70.7284932023474
4.47413793103448	70.7285546267435
4.47672413793104	70.7662333749655
4.47931034482759	70.7286774754555
4.48189655172414	70.6911099404953
4.48448275862069	70.7288003240604
4.48706896551724	70.6912327890467
4.48965517241379	70.6912942132822
4.49224137931034	70.653726678215
4.4948275862069	70.6914170616731
4.49741379310345	70.6914784858284
4.5	70.691539909957
4.50258620689655	70.6916013340589
4.5051724137931	70.691662758134
4.50775862068966	70.6540952229064
4.51034482758621	70.6541566469281
4.51293103448276	70.6542180709231
4.51551724137931	70.6542794948914
4.51810344827586	70.6167235949804
4.52068965517241	70.6167850188952
4.52327586206897	70.5792174835074
4.52586206896552	70.5792789073689
4.52844827586207	70.5417113719277
4.53103448275862	70.5417727957359
4.53362068965517	70.5418342195173
4.53620689655172	70.5795246025481
4.53879310344828	70.5419570670003
4.54137931034483	70.5420184907017
4.54396551724138	70.5420799143765
4.54655172413793	70.5421413380247
4.54913793103448	70.5045854377936
4.55172413793103	70.5046468613885
4.55431034482759	70.5047082849567
4.55689655172414	70.5047697084983
4.55948275862069	70.4672021727373
4.56206896551724	70.4672635962256
4.56465517241379	70.3920787365587
4.56724137931034	70.4297574838465
4.5698275862069	70.3922015834024
4.57241379310345	70.4298803306368
4.575	70.3923244301395
4.57758620689655	70.3923858534682
4.5801724137931	70.3924472767703
4.58275862068966	70.3925087000459
4.58534482758621	70.3925701232948
4.58793103448276	70.3926315465172
4.59051724137931	70.3550640104369
4.59310344827586	70.3927543928822
4.59568965517241	70.3928158160248
4.59827586206897	70.3176193205889
4.60086206896552	70.2800634198258
4.60344827586207	70.3177421667414
4.60603448275862	70.2801862659252
4.60862068965517	70.3178650127877
4.61120689655172	70.2426801526425
4.61379310344828	70.2427415755993
4.61637931034483	70.2428029985296
4.61896551724138	70.2428644214334
4.62155172413793	70.2429258443107
4.62413793103448	70.2429872671614
4.62672413793103	70.2054197307096
4.62931034482759	70.2054811535074
4.63189655172414	70.2431715355546
4.63448275862069	70.2056039990233
4.63706896551724	70.2056654217416
4.63965517241379	70.2057268444333
4.64224137931035	70.2057882670986
4.6448275862069	70.1682323658848
4.64741379310345	70.1306648292211
4.65	70.0930972925309
4.65258620689655	70.1307876743663
4.6551724137931	70.0932201376233
4.65775862068965	70.0932815601298
4.66034482758621	70.0933429826098
4.66293103448276	70.0557870812107
4.66551724137931	70.0558485036379
4.66810344827586	70.0935272498912
4.67068965517241	70.0559713484129
4.67327586206897	70.0560327707607
4.67586206896552	70.0560941930822
4.67844827586207	70.0561556153772
4.68103448275862	70.0562170376458
4.68362068965517	70.0186495006119
4.68620689655172	70.0563398821037
4.68879310344828	69.9811433857411
4.69137931034483	69.981204807904
4.69396551724138	69.943648906188
4.69655172413793	69.9060813690222
4.69913793103448	69.9437717503821
4.70172413793103	69.9062042131635
4.70431034482759	69.9062656351946
4.70689655172414	69.8686980979233
4.70948275862069	69.9440174384537
4.71206896551724	69.9064499011297
4.71465517241379	69.9065113230553
4.71724137931035	69.8689437856786
4.7198275862069	69.8313878836989
4.72241379310345	69.9066955886742
4.725	69.8691280512184
4.72758620689655	69.8315721491598
4.7301724137931	69.7940046116513
4.73275862068965	69.7564370741166
4.73534482758621	69.7564984958316
4.73793103448276	69.7565599175203
4.74051724137931	69.71900401533
4.74310344827586	69.7190654369661
4.74568965517241	69.7191268585758
4.74827586206897	69.7191882801593
4.75086206896552	69.7192497017165
4.75344827586207	69.6816821639713
4.75603448275862	69.7193725447519
4.75862068965517	69.7194339662303
4.76120689655172	69.6442374691303
4.76379310344828	69.6066815667035
4.76637931034483	69.6443603119556
4.76896551724138	69.6068044094763
4.77155172413793	69.6068658308233
4.77413793103448	69.5692982928681
4.77672413793103	69.5317307548866
4.77931034482759	69.5317921761549
4.78189655172414	69.531853597397
4.78448275862069	69.4942976947601
4.78706896551724	69.4567301566737
4.78965517241379	69.4567915778371
4.79224137931034	69.4568529989743
4.7948275862069	69.4569144200853
4.79741379310345	69.45697584117
4.8	69.4194083029525
4.80258620689655	69.3818524001322
4.8051724137931	69.3819138211384
4.80775862068966	69.419592565971
4.81034482758621	69.4196539869248
4.81293103448276	69.3444691247237
4.81551724137931	69.3069132217725
4.81810344827586	69.3069746426478
4.82068965517241	69.3446533873495
4.82327586206897	69.2694685250438
4.82586206896552	69.2319009865645
4.82844827586207	69.2319624073352
4.83103448275862	69.194406504227
4.83362068965517	69.232085248798
4.83620689655172	69.2321466694902
4.83879310344828	69.2322080901562
4.84137931034483	69.1946521869436
4.84396551724138	69.1947136075574
4.84655172413793	69.157146068869
4.84913793103448	69.1572074894306
4.85172413793103	69.157268909966
4.85431034482759	69.1197013711994
4.85689655172414	69.08214546783
4.85948275862069	69.0822068882872
4.86206896551724	69.0822683087183
4.86465517241379	69.0447007698472
4.86724137931034	69.0071332309501
4.8698275862069	68.9695773274503
4.87241379310345	68.969638747777
4.875	68.9320712088017
4.87758620689655	68.9321326290763
4.8801724137931	68.9321940493248
4.88275862068966	68.9322554695473
4.88534482758621	68.8570706066152
4.88793103448276	68.8571320267855
4.89051724137931	68.8948107707825
4.89310344827586	68.8196259077722
4.89568965517241	68.8196873278645
4.89827586206896	68.7821197886547
4.90086206896552	68.7821812086949
4.90344827586207	68.7446253048565
4.90603448275862	68.7070577655687
4.90862068965517	68.6694902262549
4.91120689655172	68.707180605467
4.91379310344828	68.6319957422486
4.91637931034483	68.5944282028568
4.91896551724138	68.632118581991
4.92155172413793	68.5569220832712
4.92413793103448	68.5946124623534
4.92672413793103	68.6323028414097
4.92931034482759	68.5194890187593
4.93189655172414	68.5571677623402
4.93448275862069	68.6324871005946
4.93706896551724	68.594919560995
4.93965517241379	68.5197346975167
4.94224137931034	68.4445381985892
4.9448275862069	68.4445996181877
4.94741379310345	68.4822899970363
4.95	68.3694761741783
4.95258620689655	68.3695375936991
4.9551724137931	68.3695990131938
4.95775862068966	68.3320314733867
4.96034482758621	68.256846609701
4.96293103448276	68.2945369883941
4.96551724137931	68.2945984077852
4.96810344827586	68.2946598271504
4.97068965517241	68.1818460040851
4.97327586206897	68.2195247472511
4.97586206896552	68.2572151258147
4.97844827586207	68.2196475858004
4.98103448275862	68.2197090050361
4.98362068965517	68.1821531003934
4.98620689655172	68.0693392771728
4.98879310344828	68.1446469794596
4.99137931034483	68.0694621154633
4.99396551724138	68.1447698176983
4.99655172413793	68.0319559943742
4.99913793103448	68.032017413429
5.00172413793103	68.0697077917339
5.00431034482759	67.9192650090563
5.00689655172414	67.9193264280335
5.00948275862069	67.9946341301135
5.01206896551724	67.8442029827818
5.01465517241379	67.8818817255341
5.01724137931035	67.919572103684
5.0198275862069	67.8820045632561
5.02241379310345	67.8068196989498
5.025	67.8068811177463
5.02758620689655	67.806942536517
5.0301724137931	67.8070039552619
5.03275862068965	67.7318190908524
5.03534482758621	67.6942515502697
5.03793103448276	67.6943129689372
5.04051724137931	67.656745428303
5.04310344827586	67.656806846919
5.04568965517241	67.6192509416566
5.04827586206897	67.581683400945
5.05086206896552	67.6193737787597
5.05344827586207	67.5818062379967
5.05603448275862	67.5818676564839
5.05862068965517	67.5443001156694
5.06120689655172	67.5067442102525
5.06379310344828	67.4315593455338
5.06637931034483	67.4692380877707
5.06896551724138	67.4692995061292
5.07155172413793	67.4317436006094
5.07413793103448	67.4694223427691
5.07672413793103	67.4318664371979
5.07931034482759	67.3566699369016
5.08189655172414	67.3567313551315
5.08448275862069	67.3944217326118
5.08706896551724	67.3192368676618
5.08965517241379	67.3192982858147
5.09224137931035	67.2441017853898
5.0948275862069	67.2817921627674
5.09741379310345	67.3194825401193
5.1	67.2819149988934
5.10258620689655	67.1691011745133
5.1051724137931	67.1691625925122
5.10775862068965	67.28209925289
5.11034482758621	67.1692854284329
5.11293103448276	67.0941005632262
5.11551724137931	67.1694082642511
5.11810344827586	67.1694696821217
5.12068965517241	67.1319021406907
5.12327586206897	67.0190883161054
5.12586206896552	66.9815324100465
5.12844827586207	66.9815938278146
5.13103448275862	66.9816552455571
5.13362068965517	66.8312124615933
5.13620689655172	66.8312738792846
5.13879310344828	66.8313352969503
5.14137931034483	66.906642997719
5.14396551724138	66.7938291729288
5.14655172413793	66.7562732666651
5.14913793103448	66.7563346842284
5.15172413793103	66.7187671424902
5.15431034482759	66.7188285600023
5.15689655172414	66.6436436943603
5.15948275862069	66.5684471932693
5.16206896551724	66.5308912868521
5.16465517241379	66.530952704262
5.16724137931034	66.5310141216464
5.1698275862069	66.4558176204532
5.17241379310345	66.3806327546578
[truncated: 998,000+ more rows]
