# Supplementary material for: Quantifying and understanding the triboelectric series of inorganic non-metallic materials
Source: Nat Commun. 2020 Apr 29;11:2093. doi: 10.1038/s41467-020-15926-1 (PMC7190865; doi:10.1038/s41467-020-15926-1)
Supplement: Supplementary file 3 — Source Data [file 41467_2020_15926_MOESM3_ESM.zip › Source data/data of Figure 2-4.xlsx]

## Sheet: Figure 2a
a
Time (s)	Triboelectric charge (nC)
-4.66967e-06	69.4825
0.000995	69.4826
0.00199	69.4502
0.00299	69.4826
0.004	69.5149
0.005	69.4503
0.006	69.418
0.007	69.4503
0.008	69.418
0.00899	69.418
0.01	69.418
0.011	69.4181
0.012	69.4504
0.013	69.4504
0.014	69.4505
0.015	69.4505
0.01599	69.4828
0.017	69.5152
0.018	69.4505
0.019	69.4505
0.01999	69.4506
0.021	69.4506
0.022	69.4183
0.023	69.4183
0.02399	69.4183
0.025	69.4183
0.026	69.386
0.027	69.4183
0.02799	69.4184
0.029	69.4507
0.03	69.4507
0.031	69.4507
0.032	69.4508
0.03299	69.4508
0.03399	69.4508
0.03499	69.4508
0.03599	69.4185
0.037	69.4509
0.038	69.4185
0.039	69.4186
0.04	69.4186
0.04099	69.3863
0.04199	69.4186
0.04299	69.4186
0.04399	69.4186
0.045	69.4187
0.046	69.451
0.047	69.451
0.048	69.451
0.04899	69.4187
0.04999	69.4511
0.05099	69.4834
0.052	69.4835
0.053	69.4188
0.054	69.4188
0.055	69.4512
0.056	69.4189
0.05699	69.3865
0.05799	69.3865
0.05899	69.4189
0.06	69.3866
0.061	69.4513
0.062	69.419
0.06299	69.419
0.06399	69.4513
0.06499	69.4514
0.06599	69.419
0.06699	69.419
0.068	69.4514
0.069	69.4838
0.07	69.4191
0.071	69.4515
0.072	69.4191
0.073	69.4192
0.074	69.4192
0.075	69.3868
0.07599	69.4192
0.07699	69.4516
0.07799	69.4516
0.07899	69.4193
0.07999	69.4516
0.08099	69.4516
0.08199	69.484
0.08299	69.4517
0.084	69.4517
0.085	69.484
0.086	69.4841
0.087	69.4517
0.088	69.4518
0.089	69.4194
0.09	69.4195
0.091	69.3871
0.09199	69.4518
0.09299	69.4195
0.09399	69.4195
0.09499	69.4519
0.09599	69.4196
0.09699	69.4519
0.09799	69.4519
0.099	69.4519
0.1	69.452
0.101	69.452
0.102	69.4197
0.103	69.4197
0.104	69.452
0.105	69.3874
0.106	69.4521
0.107	69.4521
0.10799	69.4198
0.10899	69.3875
0.11	69.4198
0.111	69.4198
0.112	69.3875
0.113	69.4199
0.114	69.4199
0.115	69.4199
0.116	69.4523
0.117	69.4199
0.118	69.4523
0.119	69.42
0.12	69.4523
0.121	69.42
0.122	69.3877
0.12299	69.3554
0.12399	69.3554
0.12499	69.3877
0.126	69.3554
0.127	69.4201
0.128	69.4201
0.129	69.4202
0.13	69.4202
0.131	69.4202
0.132	69.4849
0.133	69.4202
0.134	69.4849
0.135	69.4202
0.136	69.4203
0.137	69.4203
0.138	69.4203
0.139	69.388
0.14	69.388
0.141	69.4204
0.142	69.388
0.143	69.4204
0.144	69.3881
0.145	69.3881
0.146	69.4528
0.14699	69.4528
0.14799	69.4205
0.14899	69.4528
0.14999	69.4528
0.15099	69.4529
0.15199	69.4206
0.15299	69.4529
0.15399	69.4529
0.15499	69.4529
0.15599	69.453
0.157	69.4206
0.158	69.4207
0.159	69.4207
0.16	69.3884
0.161	69.4207
0.162	69.3884
0.163	69.4207
0.164	69.4208
0.165	69.4531
0.166	69.4531
0.167	69.4208
0.168	69.4532
0.169	69.4855
0.17	69.4532
0.171	69.4532
0.172	69.4532
0.173	69.4209
0.174	69.4209
0.175	69.3886
0.176	69.421
0.177	69.3887
0.17799	69.421
0.17899	69.421
0.17999	69.421
0.18099	69.4534
0.18199	69.4211
0.18299	69.4211
0.18399	69.4535
0.18499	69.4535
0.18599	69.4535
0.18699	69.4212
0.188	69.4212
0.189	69.4212
0.19	69.3889
0.191	69.3889
0.192	69.3889
0.193	69.4213
0.194	69.389
0.195	69.4213
0.196	69.4213
0.197	69.4214
0.198	69.4214
0.199	69.4861
0.2	69.4537
0.201	69.4214
0.202	69.4214
0.203	69.4538
0.204	69.4538
0.205	69.4215
0.206	69.4215
0.207	69.4215
0.208	69.4215
0.20899	69.3892
0.20999	69.3569
0.21099	69.3893
0.21199	69.4216
0.21299	69.4216
0.21399	69.4216
0.21499	69.4217
0.21599	69.4217
0.21699	69.454
0.21799	69.454
0.219	69.4541
0.22	69.5188
0.221	69.4541
0.222	69.3894
0.223	69.3895
0.224	69.4218
0.225	69.3572
0.226	69.4542
0.227	69.3895
0.228	69.3896
0.229	69.3896
0.23	69.4219
0.231	69.4543
0.232	69.4543
0.233	69.4543
0.234	69.4543
0.235	69.4544
0.236	69.4544
0.237	69.4544
0.238	69.4221
0.239	69.4221
0.24	69.3898
0.24099	69.4221
0.24199	69.3898
0.24299	69.3898
0.24399	69.3575
0.24499	69.4545
0.24599	69.4545
0.24699	69.4222
0.24799	69.4546
0.24899	69.4223
0.24999	69.4223
0.251	69.487
0.252	69.4223
0.253	69.4223
0.254	69.4223
0.255	69.4547
0.25599	69.4224
0.25699	69.3577
0.25799	69.3901
0.25899	69.3578
0.25999	69.3901
0.26099	69.4225
0.26199	69.4225
0.26299	69.4225
0.26399	69.3902
0.26499	69.4226
0.26599	69.4226
0.26699	69.4549
0.26799	69.4226
0.26899	69.4226
0.26999	69.4226
0.27099	69.4227
0.27199	69.3903
0.27299	69.3903
0.27399	69.3904
0.27499	69.3904
0.27599	69.3904
0.27699	69.3581
0.27799	69.3904
0.27899	69.4228
0.27999	69.4875
0.28099	69.4552
0.282	69.4228
0.283	69.4229
0.284	69.4229
0.285	69.3906
0.286	69.4553
0.287	69.4229
0.288	69.423
0.289	69.423
0.29	69.3906
0.291	69.3583
0.292	69.3584
0.293	69.2937
0.294	69.3584
0.295	69.3907
0.296	69.4231
0.297	69.3908
0.298	69.4555
0.299	69.3908
0.3	69.3585
0.301	69.4555
0.302	69.4555
0.303	69.4556
0.304	69.3909
0.305	69.3586
0.306	69.3909
0.307	69.391
0.308	69.4556
0.309	69.294
0.31	69.4233
0.311	69.391
0.312	69.4234
0.313	69.4234
0.314	69.4234
0.315	69.3911
0.316	69.3911
0.317	69.4235
0.318	69.4558
0.31899	69.3912
0.31999	69.4559
0.32099	69.4235
0.32199	69.3589
0.32299	69.3589
0.32399	69.4559
0.32499	69.3589
0.32599	69.3589
0.32699	69.4236
0.32799	69.359
0.32899	69.4237
0.32999	69.3914
0.33099	69.3914
0.33199	69.3914
0.33299	69.4561
0.33399	69.4238
0.33499	69.4238
0.33599	69.4561
0.33699	69.3915
0.33799	69.4238
0.33899	69.3915
0.33999	69.3592
0.34099	69.3592
0.34199	69.4239
0.34299	69.3916
0.344	69.3593
0.345	69.3593
0.346	69.424
0.347	69.424
0.348	69.424
0.349	69.424
0.35	69.424
0.351	69.4564
0.352	69.4241
0.353	69.4241
0.354	69.4241
0.355	69.3595
0.356	69.3595
0.357	69.3918
0.358	69.3919
0.359	69.3919
0.36	69.3919
0.361	69.4242
0.362	69.3919
0.363	69.4243
0.364	69.4566
0.365	69.392
0.366	69.4243
0.367	69.4244
0.368	69.4567
0.369	69.4244
0.37	69.3921
0.371	69.3921
0.372	69.3921
0.373	69.4244
0.374	69.3921
0.375	69.3598
0.376	69.3922
0.377	69.3598
0.378	69.3599
0.379	69.3922
0.38	69.3922
0.38099	69.4246
0.38199	69.4246
0.38299	69.4246
0.38399	69.3923
0.38499	69.4247
0.38599	69.4247
0.38699	69.3924
0.38799	69.4247
0.38899	69.3924
0.38999	69.3601
0.39099	69.3601
0.39199	69.3601
0.39299	69.3601
0.39399	69.3925
0.39499	69.3602
0.39599	69.3925
0.39699	69.3925
0.39799	69.3926
0.39899	69.3926
0.39999	69.3926
0.40099	69.4249
0.40199	69.425
0.40299	69.3927
0.40399	69.3927
0.40499	69.425
0.40599	69.3604
0.407	69.3604
0.408	69.3281
0.409	69.3604
0.41	69.3604
0.411	69.3928
0.412	69.4251
0.413	69.3605
0.414	69.3928
0.415	69.3605
0.416	69.4252
0.417	69.4252
0.418	69.4253
0.419	69.4253
0.42	69.3929
0.421	69.3606
0.422	69.3607
0.423	69.3607
0.424	69.393
0.425	69.3607
0.426	69.3284
0.427	69.3607
0.428	69.3931
0.429	69.3931
0.43	69.3608
0.431	69.4255
0.432	69.4255
0.433	69.4255
0.434	69.3932
0.435	69.4256
0.436	69.3932
0.437	69.3932
0.438	69.3933
0.439	69.361
0.44	69.3933
0.441	69.3286
0.442	69.3933
0.443	69.361
0.44399	69.361
0.44499	69.3934
0.44599	69.3934
0.44699	69.3934
0.44799	69.3934
0.44899	69.3935
0.44999	69.3935
0.45099	69.4258
0.45199	69.4258
0.45299	69.3935
0.45399	69.3936
0.45499	69.3936
0.45599	69.3612
0.45699	69.3613
0.45799	69.3613
0.45899	69.3613
0.45999	69.3613
0.46099	69.3937
0.46199	69.3614
0.46299	69.3614
0.46399	69.3937
0.46499	69.4261
0.46599	69.3938
0.46699	69.3938
0.46799	69.3938
0.469	69.3938
0.47	69.3615
0.471	69.3615
0.472	69.3615
0.473	69.3615
0.474	69.3292
0.475	69.3293
0.476	69.3616
0.477	69.3616
0.478	69.394
0.479	69.3616
0.48	69.3293
0.481	69.394
0.482	69.394
0.483	69.3617
0.484	69.4264
0.485	69.3941
0.486	69.3618
0.487	69.3941
0.488	69.3941
0.489	69.3618
0.49	69.3619
0.491	69.3942
0.492	69.3619
0.493	69.3942
0.494	69.3296
0.495	69.3296
0.496	69.3296
0.497	69.362
0.498	69.3943
0.499	69.362
0.5	69.4267
0.50099	69.3944
0.50199	69.3944
0.50299	69.3621
0.50399	69.3621
0.50499	69.3621
0.50599	69.4268
0.50699	69.3621
0.50799	69.3622
0.50899	69.3622
0.50999	69.3622
0.51099	69.3622
0.51199	69.3299
0.51299	69.3946
0.51399	69.3623
0.51499	69.3946
0.51599	69.3946
0.51699	69.427
0.51799	69.3947
0.51899	69.3947
0.51999	69.3947
0.52099	69.4271
0.52199	69.3624
0.52299	69.3624
0.52399	69.3301
0.52499	69.3301
0.52599	69.3625
0.52699	69.3302
0.52799	69.3302
0.52899	69.3302
0.52999	69.3949
0.53099	69.3949
0.532	69.3626
0.533	69.3949
0.534	69.395
0.535	69.395
0.536	69.3627
0.537	69.395
0.538	69.3627
0.539	69.3627
0.54	69.3627
0.541	69.3628
0.542	69.2981
0.543	69.3628
0.544	69.3305
0.545	69.3305
0.546	69.3305
0.547	69.3628
0.548	69.3305
0.549	69.3629
0.55	69.3952
0.551	69.3629
0.552	69.3629
0.553	69.363
0.554	69.3306
0.555	69.363
0.556	69.363
0.557	69.3307
0.558	69.3307
0.559	69.3307
0.56	69.3307
0.561	69.3308
0.562	69.3631
0.563	69.3308
0.564	69.3955
0.565	69.3632
0.566	69.3632
0.567	69.3632
0.568	69.3956
0.569	69.3632
0.57	69.3633
0.571	69.3633
0.572	69.3956
0.573	69.331
0.574	69.2987
0.575	69.331
0.576	69.2987
0.577	69.3311
0.578	69.3311
0.579	69.3634
0.58	69.3634
0.581	69.3635
0.582	69.3311
0.583	69.3958
0.584	69.3635
0.585	69.3635
0.586	69.3635
0.587	69.3312
0.588	69.3312
0.589	69.3636
0.59	69.3313
0.591	69.3313
0.592	69.3313
0.593	69.3313
0.594	69.299
0.595	69.3314
0.596	69.3637
0.597	69.3961
0.598	69.3637
0.599	69.3638
0.59999	69.3638
0.60099	69.3638
0.60199	69.3638
0.60299	69.3962
0.60399	69.3639
0.60499	69.3315
0.60599	69.3316
0.60699	69.3316
0.60799	69.3316
0.60899	69.3316
0.60999	69.3316
0.61099	69.3316
0.61199	69.3317
0.61299	69.3317
0.61399	69.3964
0.61499	69.3641
0.61599	69.3317
0.61699	69.3641
0.61799	69.3641
0.61899	69.3641
0.61999	69.3318
0.62099	69.3642
0.62199	69.3318
0.62299	69.3319
0.62399	69.2995
0.62499	69.3319
0.62599	69.3319
0.62699	69.3319
0.62799	69.332
0.62899	69.332
0.62999	69.3643
0.63099	69.3643
0.63199	69.3644
0.63299	69.3644
0.63399	69.3967
0.63499	69.3321
0.63599	69.3644
0.63699	69.3968
0.63799	69.3321
0.63899	69.3321
0.63999	69.3322
0.64099	69.2998
0.64199	69.3322
0.64299	69.2999
0.64399	69.3322
0.64499	69.3323
0.64599	69.3323
0.64699	69.3323
0.64799	69.3323
0.64899	69.3647
0.64999	69.3323
0.65099	69.3647
0.65199	69.3647
0.65299	69.3324
0.65399	69.3647
0.65499	69.3648
0.65599	69.3001
0.657	69.3325
0.658	69.3325
0.659	69.3325
0.66	69.3325
0.661	69.3002
0.662	69.3002
0.663	69.3326
0.664	69.3649
0.665	69.3326
0.666	69.365
0.667	69.3973
0.668	69.365
0.669	69.3327
0.67	69.365
0.671	69.3327
0.672	69.3327
0.673	69.3327
0.674	69.3328
0.675	69.3004
0.676	69.3328
0.677	69.3005
0.678	69.3328
0.679	69.3328
0.68	69.3329
0.681	69.3652
0.682	69.3652
0.683	69.3653
0.684	69.3653
0.685	69.3653
0.686	69.3006
0.687	69.333
0.688	69.3007
0.689	69.3007
0.69	69.3007
0.691	69.3007
0.692	69.3331
0.693	69.3331
0.694	69.3008
0.695	69.3655
0.696	69.3332
0.697	69.3332
0.698	69.3332
0.699	69.3655
0.7	69.3332
0.701	69.3656
0.702	69.3333
0.703	69.3333
0.704	69.3333
0.705	69.3333
0.706	69.3333
0.707	69.2687
0.708	69.3657
0.709	69.301
0.71	69.3011
0.711	69.3011
0.712	69.3011
0.713	69.3334
0.714	69.3335
0.715	69.3335
0.716	69.3335
0.717	69.3659
0.718	69.3335
0.719	69.3012
0.72	69.3659
0.721	69.3336
0.722	69.3013
0.723	69.3013
0.724	69.3013
0.72499	69.3013
0.72599	69.269
0.72699	69.3014
0.72799	69.3661
0.72899	69.3337
0.72999	69.3337
0.73099	69.3338
0.73199	69.3985
0.73299	69.3661
0.73399	69.3338
0.73499	69.3338
0.73599	69.3015
0.73699	69.3662
0.73799	69.3016
0.73899	69.3339
0.73999	69.2692
0.74099	69.3339
0.74199	69.334
0.74299	69.334
0.74399	69.334
0.74499	69.334
0.74599	69.3664
0.74699	69.3341
0.74799	69.3664
0.74899	69.3664
0.74999	69.3341
0.75099	69.3665
0.75199	69.3341
0.75299	69.3341
0.75399	69.3342
0.75499	69.3665
0.75599	69.3019
0.75699	69.3019
0.75799	69.3342
0.75899	69.3343
0.75999	69.2696
0.76099	69.302
0.76199	69.3343
0.76299	69.3667
0.76399	69.3344
0.76499	69.3344
0.76599	69.3344
0.76699	69.3667
0.76799	69.3668
0.76899	69.3344
0.76999	69.3345
0.77099	69.3345
0.77199	69.3021
0.77299	69.3022
0.77399	69.3022
0.77499	69.3022
0.77599	69.3022
0.77699	69.2699
0.77799	69.3023
0.77899	69.3023
0.77999	69.3023
0.78099	69.3346
0.782	69.3347
0.783	69.3347
0.784	69.3347
0.785	69.3347
0.786	69.3024
0.787	69.3024
0.788	69.3348
0.789	69.3024
0.79	69.3025
0.791	69.3025
0.792	69.2702
0.793	69.3025
0.794	69.3025
0.795	69.3026
0.796	69.3026
0.797	69.3349
0.798	69.3026
0.799	69.3673
0.8	69.335
0.801	69.335
0.802	69.335
0.803	69.335
0.804	69.3351
0.805	69.3027
0.806	69.3028
0.807	69.2704
0.808	69.3028
0.809	69.3028
0.81	69.3352
0.811	69.2705
0.812	69.3029
0.813	69.3029
0.814	69.3352
0.815	69.3353
0.816	69.3353
0.817	69.3353
0.818	69.303
0.819	69.303
0.82	69.3677
0.821	69.3354
0.822	69.303
0.823	69.3031
0.824	69.3031
0.825	69.2708
0.826	69.2708
0.827	69.2708
0.828	69.3355
0.829	69.3678
0.83	69.3355
0.831	69.3355
0.832	69.3355
0.833	69.3356
0.834	69.3356
0.835	69.3356
0.836	69.3033
0.837	69.3033
0.838	69.3357
0.839	69.271
0.84	69.3034
0.841	69.3034
0.842	69.3034
0.843	69.2711
0.844	69.3034
0.845	69.3034
0.846	69.2711
0.847	69.3358
0.848	69.3035
0.849	69.3358
0.84999	69.3359
0.85099	69.3036
0.85199	69.3036
0.85299	69.2712
0.85399	69.3036
0.85499	69.3036
0.85599	69.2713
0.85699	69.239
0.85799	69.239
0.85899	69.2713
0.85999	69.2714
0.86099	69.3037
0.86199	69.2714
0.86299	69.2714
0.86399	69.3361
0.86499	69.3038
0.86599	69.3362
0.86699	69.3362
0.86799	69.3362
0.86899	69.3362
0.86999	69.3039
0.87099	69.3039
0.87199	69.3039
0.87299	69.3039
0.87399	69.304
0.87499	69.304
0.87599	69.2716
0.87699	69.2717
0.87799	69.2717
0.87899	69.2717
0.87999	69.3364
0.88099	69.2717
0.88199	69.3364
0.88299	69.3041
0.88399	69.3365
0.88499	69.3042
0.88599	69.3042
0.88699	69.2719
0.88799	69.2719
0.88899	69.2719
0.88999	69.2719
0.89099	69.3043
0.89199	69.2719
0.89299	69.272
0.89399	69.272
0.89499	69.3043
0.89599	69.272
0.89699	69.3044
0.89799	69.3044
0.89899	69.3367
0.89999	69.3044
0.90099	69.3368
0.90199	69.3045
0.90299	69.3045
0.90399	69.2721
0.90499	69.3045
0.90599	69.3045
0.907	69.2722
0.908	69.2399
0.909	69.2399
0.91	69.2399
0.911	69.3046
0.912	69.3046
0.913	69.2723
0.914	69.3047
0.915	69.337
0.916	69.3047
0.917	69.3047
0.918	69.3371
0.919	69.3047
0.92	69.2724
0.921	69.2725
0.922	69.2725
0.923	69.2401
0.924	69.2725
0.925	69.2402
0.926	69.2402
0.927	69.2402
0.928	69.2402
0.929	69.2726
0.93	69.3049
0.931	69.2726
0.932	69.2726
0.933	69.2403
0.934	69.305
0.935	69.305
0.936	69.2727
0.937	69.2727
0.938	69.2728
0.939	69.2728
0.94	69.2404
0.941	69.2405
0.942	69.2405
0.943	69.2405
0.944	69.2729
0.945	69.2405
0.946	69.3052
0.947	69.3052
0.948	69.3053
0.949	69.3053
0.95	69.3053
0.951	69.3053
0.952	69.3053
0.953	69.273
0.954	69.3054
0.955	69.2407
0.956	69.2407
0.957	69.2408
0.958	69.2408
0.959	69.2408
0.96	69.2731
0.961	69.2085
0.962	69.3055
0.963	69.2732
0.964	69.2732
0.965	69.2732
0.966	69.3056
0.967	69.3056
0.968	69.3056
0.969	69.3056
0.97	69.3056
0.971	69.2733
0.972	69.241
0.973	69.241
0.974	69.2411
0.97499	69.2087
0.97599	69.2411
0.97699	69.2734
0.97799	69.2735
0.97899	69.2735
0.97999	69.2412
0.98099	69.2735
0.98199	69.2735
0.98299	69.3059
0.98399	69.2412
0.98499	69.2736
0.98599	69.2736
0.98699	69.2736
0.98799	69.2736
0.98899	69.2737
0.98999	69.2413
0.99099	69.209
0.99199	69.2414
0.99299	69.2414
0.99399	69.2414
0.99499	69.2414
0.99599	69.2738
0.99699	69.2738
0.99799	69.3062
0.99899	69.3062
0.99999	69.2738
1.001	69.2739
1.002	69.2739
1.003	69.2739
1.004	69.2416
1.005	69.2416
1.006	69.2416
1.007	69.274
1.008	69.2417
1.009	69.177
1.01	69.2417
1.011	69.274
1.012	69.2417
1.013	69.2417
1.014	69.2741
1.015	69.2741
1.016	69.2741
1.017	69.2741
1.018	69.2742
1.019	69.2742
1.02	69.2742
1.021	69.2419
1.022	69.2742
1.023	69.2742
1.024	69.2419
1.025	69.242
1.026	69.242
1.027	69.242
1.028	69.242
1.029	69.2744
1.03	69.2744
1.031	69.2744
1.032	69.2744
1.033	69.2744
1.034	69.2421
1.035	69.3068
1.036	69.2421
1.03699	69.2745
1.038	69.2422
1.03899	69.2422
1.04	69.2422
1.04099	69.2099
1.042	69.2099
1.04299	69.1776
1.044	69.21
1.04499	69.21
1.046	69.2423
1.04699	69.2423
1.048	69.2424
1.04899	69.2424
1.05	69.2424
1.05099	69.3071
1.052	69.2424
1.05299	69.2748
1.054	69.2425
1.05499	69.2101
1.056	69.2425
1.05699	69.2102
1.058	69.2102
1.05899	69.2102
1.06	69.2102
1.06099	69.2103
1.062	69.2426
1.06299	69.2103
1.064	69.275
1.06499	69.2426
1.066	69.275
1.06699	69.2427
1.068	69.275
1.06899	69.2427
1.07	69.2751
1.07099	69.2428
1.072	69.2104
1.07299	69.2105
1.074	69.2105
1.07499	69.2105
1.076	69.2105
1.07699	69.2105
1.078	69.2105
1.07899	69.2429
1.08	69.2106
1.08099	69.2429
1.082	69.3076
1.08299	69.2753
1.084	69.2753
1.08499	69.2753
1.086	69.2754
1.08699	69.243
1.088	69.2431
1.08899	69.2431
1.09	69.2431
1.09099	69.2108
1.092	69.2431
1.09299	69.2108
1.094	69.2108
1.09499	69.2108
1.096	69.2432
1.09699	69.2432
1.098	69.2432
1.09899	69.2756
1.1	69.2433
1.10099	69.2756
1.102	69.2433
1.10299	69.211
1.104	69.211
1.10499	69.2434
1.106	69.2434
1.107	69.2111
1.108	69.2111
1.109	69.1788
1.11	69.2111
1.111	69.2111
1.112	69.2112
1.113	69.2112
1.114	69.2112
1.115	69.2435
1.116	69.2436
1.117	69.2759
1.118	69.2759
1.119	69.2436
1.12	69.2436
1.121	69.2436
1.122	69.2437
1.123	69.2113
1.124	69.2437
1.125	69.2114
1.126	69.1791
1.127	69.2114
1.128	69.2114
1.129	69.2114
1.13	69.2438
1.131	69.2438
1.132	69.2115
1.133	69.2439
1.134	69.2439
1.135	69.2439
1.136	69.2116
1.137	69.2439
1.138	69.2116
1.139	69.2116
1.14	69.2116
1.141	69.1793
1.142	69.2117
1.143	69.1794
1.144	69.2117
1.145	69.2117
1.146	69.2117
1.147	69.2441
1.148	69.2441
1.149	69.2118
1.15	69.2442
1.151	69.2442
1.152	69.2765
1.153	69.2442
1.154	69.2119
1.155	69.2119
1.156	69.2119
1.157	69.1796
1.158	69.1796
1.159	69.212
1.16	69.212
1.161	69.2443
1.16199	69.2444
1.163	69.2444
1.16399	69.2444
1.165	69.2121
1.16599	69.2444
1.167	69.2445
1.16799	69.2445
1.169	69.2445
1.16999	69.2445
1.171	69.2122
1.17199	69.1799
1.173	69.2122
1.17399	69.2122
1.175	69.1799
1.17599	69.1799
1.177	69.1476
1.17799	69.2123
1.179	69.2447
1.17999	69.2447
1.181	69.2124
1.18199	69.2447
1.183	69.2447
1.18399	69.2771
1.185	69.2448
1.18599	69.2448
1.187	69.2448
1.18799	69.2125
1.189	69.2125
1.18999	69.2125
1.191	69.2449
1.19199	69.1802
1.193	69.2126
1.19399	69.2126
1.195	69.2126
1.19599	69.2126
1.197	69.2126
1.19799	69.245
1.199	69.2127
1.19999	69.245
1.201	69.2127
1.20199	69.2127
1.203	69.2128
1.20399	69.2451
1.205	69.1804
1.20599	69.1481
1.207	69.1805
1.20799	69.1805
1.209	69.1805
1.20999	69.1482
1.211	69.1806
1.21199	69.1806
1.213	69.1806
1.21399	69.213
1.215	69.213
1.21599	69.213
1.217	69.2453
1.21799	69.2454
1.219	69.213
1.21999	69.1807
1.221	69.2131
1.22199	69.2131
1.223	69.1808
1.22399	69.1484
1.225	69.2131
1.22599	69.1808
1.227	69.1808
1.22799	69.1809
1.229	69.2132
1.22999	69.1809
1.231	69.2133
1.232	69.1809
1.233	69.2456
1.234	69.2456
1.235	69.2133
1.236	69.2457
1.237	69.181
1.238	69.181
1.239	69.181
1.24	69.1811
1.241	69.1811
1.242	69.1811
1.243	69.1811
1.244	69.2458
1.245	69.1812
1.246	69.2135
1.247	69.1812
1.248	69.2459
1.249	69.2459
1.25	69.2136
1.251	69.2136
1.252	69.246
1.253	69.1813
1.254	69.2137
1.255	69.2137
1.256	69.1813
1.257	69.1814
1.258	69.1491
1.259	69.1814
1.26	69.1814
1.261	69.1814
1.262	69.1815
1.263	69.2138
1.264	69.2138
1.265	69.1815
1.266	69.2139
1.267	69.2139
1.268	69.2462
1.269	69.2463
1.27	69.2139
1.271	69.1816
1.272	69.214
1.273	69.1817
1.274	69.1493
1.275	69.1493
1.276	69.1494
1.277	69.2141
1.278	69.2141
1.279	69.2141
1.28	69.2464
1.281	69.1818
1.282	69.1818
1.283	69.2142
1.284	69.2465
1.285	69.2142
1.286	69.2142
1.28699	69.2142
1.288	69.1819
1.28899	69.1819
1.29	69.182
1.29099	69.1496
1.292	69.1496
1.29299	69.182
1.294	69.182
1.29499	69.182
1.296	69.1497
1.29699	69.1821
1.298	69.1498
1.29899	69.2144
1.3	69.2145
1.30099	69.2145
1.302	69.2145
1.30299	69.1822
1.304	69.1499
1.30499	69.2146
1.306	69.1499
1.30699	69.1823
1.308	69.1823
1.30899	69.1176
1.31	69.15
1.31099	69.15
1.312	69.1823
1.31299	69.1824
1.314	69.1824
1.31499	69.2147
1.316	69.1824
1.31699	69.1824
1.318	69.2148
1.31899	69.2148
1.32	69.1501
1.32099	69.1825
1.322	69.1502
1.32299	69.1825
1.324	69.1502
1.32499	69.1502
1.326	69.1502
1.32699	69.1826
1.328	69.1826
1.32899	69.1503
1.33	69.215
1.33099	69.1827
1.332	69.1827
1.33299	69.1827
1.334	69.1827
1.33499	69.2474
1.336	69.1828
1.33699	69.2151
1.338	69.1828
1.33899	69.1828
1.34	69.1828
1.34099	69.1505
1.342	69.0859
1.34299	69.1829
1.344	69.1829
1.34499	69.1829
1.346	69.1829
1.34699	69.2153
1.348	69.2153
1.34899	69.183
1.35	69.1507
1.35099	69.2154
1.352	69.183
1.35299	69.1831
1.354	69.1831
1.35499	69.1508
1.356	69.1831
1.357	69.1508
1.358	69.1508
1.359	69.1508
1.36	69.1832
1.361	69.1832
1.362	69.1832
1.363	69.1509
1.364	69.1833
1.365	69.1833
1.366	69.2156
1.367	69.2156
1.368	69.1833
1.369	69.2157
1.37	69.1834
1.371	69.1834
1.372	69.1187
1.373	69.0864
1.374	69.1511
1.375	69.1511
1.376	69.1188
1.377	69.1835
1.378	69.1512
1.379	69.1512
1.38	69.1512
1.381	69.1836
1.382	69.1836
1.383	69.1836
1.384	69.1836
1.385	69.216
1.386	69.216
1.387	69.1513
1.388	69.1837
1.389	69.119
1.39	69.2161
1.391	69.1514
1.392	69.1838
1.393	69.1514
1.394	69.1838
1.395	69.2161
1.396	69.1515
1.397	69.2485
1.398	69.1839
1.399	69.1839
1.4	69.2162
1.401	69.2486
1.402	69.1516
1.403	69.1516
1.404	69.1516
1.405	69.1517
1.406	69.2163
1.407	69.184
1.408	69.1194
1.409	69.1517
1.41	69.1841
1.411	69.2164
1.41199	69.1518
1.413	69.1195
1.41399	69.1841
1.415	69.2165
1.41599	69.2489
1.417	69.2489
1.41799	69.2489
1.419	69.2166
1.41999	69.1843
1.421	69.1519
1.42199	69.1519
1.423	69.152
1.42399	69.1843
1.425	69.152
1.42599	69.1844
1.427	69.1197
1.42799	69.1197
1.429	69.2491
1.42999	69.1844
1.431	69.1521
1.43199	69.1845
1.433	69.1845
1.43399	69.1522
1.435	69.1845
1.43599	69.1522
1.437	69.1846
1.43799	69.1199
1.439	69.1522
1.43999	69.1199
1.441	69.1523
1.44199	69.0876
1.443	69.1847
1.44399	69.1847
1.445	69.1524
1.44599	69.2171
1.447	69.1847
1.44799	69.1847
1.449	69.2171
1.44999	69.1848
1.451	69.1525
1.45199	69.1201
1.453	69.1848
1.45399	69.1525
1.455	69.1525
1.45599	69.1202
1.457	69.1202
1.45799	69.1849
1.459	69.1849
1.45999	69.1526
1.461	69.1203
1.46199	69.1527
1.463	69.1527
1.46399	69.1527
1.465	69.1851
1.46599	69.1851
1.467	69.1527
1.46799	69.1851
1.469	69.1528
1.46999	69.1205
1.471	69.1528
1.47199	69.1528
1.473	69.1529
1.47399	69.1852
1.475	69.1205
1.47599	69.1206
1.477	69.1529
1.47799	69.1206
1.479	69.1206
1.47999	69.153
1.481	69.1853
1.482	69.153
1.483	69.153
1.484	69.153
1.485	69.1207
1.486	69.1531
1.487	69.1531
1.488	69.1208
1.489	69.1208
1.49	69.1208
1.491	69.1208
1.492	69.1209
1.493	69.0885
1.494	69.1209
1.495	69.1209
1.496	69.0886
1.497	69.1533
1.498	69.1533
1.499	69.1533
1.5	69.1533
1.501	69.121
1.502	69.1534
1.503	69.1534
1.504	69.1534
1.505	69.1211
1.506	69.0888
1.507	69.0564
1.508	69.0888
1.509	69.0888
1.51	69.1212
1.511	69.1212
1.512	69.0889
1.513	69.1212
1.514	69.1212
1.515	69.1536
1.516	69.1536
1.517	69.0889
1.518	69.1536
1.519	69.1213
1.52	69.1213
1.521	69.1214
1.522	69.0567
1.523	69.0891
1.524	69.0891
1.525	69.0568
1.526	69.0891
1.527	69.1215
1.528	69.1215
1.529	69.1215
1.53	69.1215
1.531	69.1215
1.532	69.1539
1.533	69.2186
1.534	69.1863
1.535	69.1539
1.536	69.1216
1.53699	69.1216
1.538	69.1217
1.53899	69.0893
1.54	69.0894
1.54099	69.0894
1.542	69.0894
1.54299	69.0894
1.544	69.0894
1.54499	69.1541
1.546	69.1218
1.54699	69.1218
1.548	69.1542
1.54899	69.1219
1.55	69.1542
1.55099	69.1219
1.552	69.1219
1.55299	69.1219
1.554	69.1219
1.55499	69.0896
1.556	69.0896
1.55699	69.0897
1.558	69.0897
1.55899	69.122
1.56	69.0897
1.56099	69.0897
1.562	69.1221
1.56299	69.1221
1.564	69.1221
1.56499	69.0898
1.566	69.0898
1.56699	69.1222
1.568	69.1222
1.56899	69.0899
1.57	69.1222
1.57099	69.0899
1.572	69.0899
1.57299	69.0899
1.574	69.0253
1.57499	69.09
1.576	69.09
1.57699	69.0577
1.578	69.09
1.57899	69.0901
1.58	69.1224
1.58099	69.0901
1.582	69.1224
1.58299	69.1225
1.584	69.0901
1.58499	69.1225
1.586	69.1225
1.58699	69.0902
1.588	69.0579
1.58899	69.1226
1.59	69.0902
1.59099	69.0579
1.592	69.0903
1.59299	69.0903
1.594	69.0903
1.59499	69.1227
1.596	69.0904
1.59699	69.0904
1.598	69.0904
1.59899	69.1551
1.6	69.1228
1.60099	69.1228
1.602	69.1228
1.60299	69.0905
1.604	69.0905
1.60499	69.0905
1.606	69.0905
1.607	69.0905
1.608	69.0906
1.609	69.0906
1.61	69.0583
1.611	69.0906
1.612	69.0906
1.613	69.123
1.614	69.123
1.615	69.1554
1.616	69.0907
1.617	69.1554
1.618	69.1231
1.619	69.0907
1.62	69.0908
1.621	69.1231
1.622	69.1231
1.623	69.0908
1.624	69.0585
1.625	69.0909
1.626	69.0585
1.627	69.1232
1.628	69.0909
1.629	69.1233
1.63	69.1233
1.631	69.1233
1.632	69.091
1.633	69.1233
1.634	69.1234
1.635	69.1234
1.636	69.0911
1.637	69.1234
1.638	69.0588
1.639	69.0588
1.64	69.0911
1.641	69.0588
1.642	69.0588
1.643	69.0912
1.644	69.0589
1.645	69.0912
1.646	69.0912
1.647	69.0913
1.648	69.1236
1.649	69.1236
1.65	69.1236
1.651	69.0913
1.652	69.1237
1.653	69.0914
1.654	69.059
1.655	69.059
1.656	69.0591
1.657	69.0591
1.658	69.0268
1.659	69.0591
1.66	69.0268
1.661	69.0592
1.66199	69.0915
1.663	69.0915
1.66399	69.0915
1.665	69.0916
1.66599	69.1239
1.667	69.0916
1.66799	69.0916
1.669	69.0916
1.66999	69.0917
1.671	69.124
1.67199	69.027
1.673	69.0917
1.67399	69.0271
1.675	69.0271
1.67599	69.0594
1.677	69.0918
1.67799	69.0595
1.679	69.1242
1.67999	69.0595
1.681	69.0918
1.68199	69.0919
1.683	69.0919
1.68399	69.1242
1.685	69.0596
1.68599	69.0919
1.687	69.092
1.68799	69.0596
1.689	69.0597
1.68999	69.0597
1.691	69.0597
1.69199	69.0597
1.693	69.0921
1.69399	69.0597
1.695	69.0598
1.69599	69.0921
1.697	69.0598
1.69799	69.0922
1.699	69.0598
1.69999	69.0922
1.701	69.0922
1.70199	69.0599
1.703	69.0922
1.70399	69.0599
1.705	69.0276
1.70599	69.06
1.707	69.0276
1.70799	69.0276
1.709	69.0277
1.70999	69.06
1.711	69.06
1.71199	69.0277
1.713	69.0601
1.71399	69.0601
1.715	69.0924
1.71599	69.0925
1.717	69.0601
1.71799	69.0925
1.719	69.0602
1.71999	69.0602
1.721	69.0602
1.72199	69.0602
1.723	68.9956
1.72399	68.9956
1.725	68.9956
1.72599	69.028
1.727	69.0603
1.72799	69.0603
1.729	69.0604
1.72999	69.0604
1.731	69.0604
1.732	69.0604
1.733	69.0604
1.734	69.0928
1.735	69.0605
1.736	69.0281
1.737	69.0605
1.738	69.0282
1.739	69.0282
1.74	69.0606
1.741	69.0282
1.742	69.0282
1.743	69.0283
1.744	69.0283
1.745	69.0283
1.746	69.0607
1.747	69.0283
1.748	69.093
1.749	69.0607
1.75	69.0607
1.751	69.0931
1.752	69.0608
1.753	69.0608
1.754	69.0608
1.755	69.0285
1.756	69.0285
1.757	69.0285
1.758	68.9962
1.759	69.0285
1.76	69.0286
1.761	69.0609
1.762	69.0609
1.763	69.0286
1.764	69.0933
1.765	69.061
1.766	69.0934
1.767	69.061
1.768	69.061
1.769	69.0287
1.77	69.0611
1.771	69.0934
1.772	68.9964
1.773	69.0611
1.774	69.0288
1.775	69.0288
1.776	68.9965
1.777	68.9965
1.778	69.0289
1.779	69.0289
1.78	69.0936
1.781	68.9966
1.782	69.029
1.783	69.0613
1.784	69.0613
1.785	69.029
1.786	69.029
1.78699	69.029
1.788	69.0291
1.78899	68.9968
1.79	68.9968
1.79099	68.9968
1.792	68.9645
1.79299	69.0292
1.794	69.0292
1.79499	69.0292
1.796	69.0292
1.79699	69.0292
1.798	69.0616
1.79899	69.0293
1.8	69.0293
1.80099	69.0293
1.802	69.0293
1.80299	68.997
1.804	69.0293
1.80499	68.997
1.806	68.9647
1.80699	69.0294
1.808	68.9971
1.80899	68.9971
1.81	69.0294
1.81099	68.9971
1.812	68.9972
1.81299	68.9972
1.814	69.0295
1.81499	68.9972
1.816	69.0296
1.81699	69.0296
1.818	69.0296
1.81899	69.0296
1.82	68.9973
1.82099	69.0297
1.822	68.9973
1.82299	68.9973
1.824	68.9974
1.82499	68.9974
1.826	69.0297
1.82699	68.9974
1.828	69.0298
1.82899	69.0298
1.83	68.9975
1.83099	69.0298
1.832	69.0298
1.83299	69.0299
1.834	69.0945
1.83499	68.9976
1.836	69.0299
1.83699	69.0299
1.838	68.9976
1.83899	68.9653
1.84	69.03
1.84099	68.9977
1.842	68.9977
1.84299	69.03
1.844	69.0301
1.84499	68.9654
1.846	69.0301
1.84699	68.9978
1.848	69.0301
1.84899	69.0625
1.85	69.0302
1.85099	69.0302
1.852	69.0302
1.85299	69.0302
1.854	69.0302
1.85499	68.9979
1.856	68.9979
1.857	68.9656
1.858	68.998
1.859	68.9656
1.86	69.0303
1.861	68.998
1.862	68.998
1.863	69.0304
1.864	69.0304
1.865	68.9981
1.866	68.9981
1.867	69.0305
1.868	68.9981
1.869	68.9982
1.87	68.9982
1.871	68.9659
1.872	68.9982
1.873	68.9659
1.874	68.9982
1.875	68.9659
1.876	68.966
1.877	68.9983
1.878	68.966
1.879	68.966
1.88	68.9984
1.881	68.9984
1.882	69.0307
1.883	68.9984
1.884	69.0308
1.885	68.9984
1.886	69.0308
1.887	68.9985
1.888	69.0308
1.889	68.9662
1.89	68.9662
1.891	68.9339
1.892	68.9662
1.893	68.9663
1.894	68.9663
1.895	68.9339
1.896	68.9986
1.897	69.031
1.898	69.031
1.899	69.031
1.9	69.031
1.901	69.0311
1.902	68.9987
1.903	68.9988
1.904	68.9664
1.905	68.9665
1.906	68.9988
1.907	68.9665
1.908	68.9665
1.909	68.9665
1.91	68.9989
1.911	68.9989
1.91199	68.9989
1.913	68.9666
1.91399	68.999
1.915	68.999
1.91599	69.0637
1.917	68.999
1.91799	69.0314
1.919	68.999
1.91999	68.9991
1.921	68.9667
1.92199	68.9668
1.923	68.9991
1.92399	68.9991
1.925	68.9345
1.92599	68.9668
1.927	68.9668
1.92799	68.9669
1.929	68.9669
1.92999	68.9669
1.931	68.9993
1.93199	68.9993
1.933	68.9993
1.93399	68.9993
1.935	68.967
1.93599	68.9993
1.937	68.9994
1.93799	68.967
1.939	68.9671
1.93999	68.9347
1.941	68.9671
1.94199	68.9348
1.943	68.9671
1.94399	68.9348
1.945	68.9672
1.94599	68.9672
1.947	68.9672
1.94799	68.9672
1.949	68.9996
1.94999	69.0319
1.951	68.9996
1.95199	68.9673
1.953	68.9996
1.95399	68.935
1.955	68.9673
1.95599	68.9674
1.957	68.9674
1.95799	68.9351
1.959	68.9674
1.95999	68.9351
1.961	68.9674
1.96199	68.9351
1.963	68.9675
1.96399	68.9352
1.965	68.9999
1.96599	68.9999
1.967	68.9999
1.96799	68.9676
1.969	69.0323
1.96999	68.9676
1.971	68.9676
1.97199	68.9676
1.973	68.9677
1.97399	68.9677
1.975	68.903
1.97599	68.903
1.977	68.9677
1.97799	68.9677
1.979	68.9678
1.97999	68.9678
1.981	68.9355
1.982	69.0002
1.983	68.9678
1.984	69.0002
1.985	69.0002
1.986	69.0002
1.987	68.9356
1.988	69.0003
1.989	68.9356
1.99	68.968
1.991	68.968
1.992	68.9357
1.993	69.0003
1.994	68.968
1.995	68.9681
1.996	69.0004
1.997	68.9681
[truncated: 56,905 more rows]

## Sheet: Figure 2b
b
Time (s)	Voltage (V)
0.001	-145.109
0.002	-145.077
0.003	-145.142
0.004	-145.175
0.005	-145.208
0.006	-145.208
0.007	-145.176
0.008	-145.112
0.009	-145.177
0.01	-145.177
0.011	-145.081
0.012	-145.049
0.013	-144.952
0.014	-144.985
0.015	-145.147
0.016	-145.083
0.017	-145.019
0.018	-145.084
0.019	-145.116
0.02	-145.149
0.021	-145.182
0.022	-145.15
0.023	-145.118
0.024	-145.086
0.025	-145.151
0.026	-145.119
0.027	-145.087
0.028	-145.055
0.029	-144.991
0.03	-144.959
0.031	-145.024
0.032	-145.024
0.033	-144.993
0.034	-144.961
0.035	-145.123
0.036	-145.155
0.037	-145.156
0.038	-145.221
0.039	-145.189
0.04	-145.157
0.041	-145.157
0.042	-145.158
0.043	-145.126
0.044	-145.061
0.045	-145.03
0.046	-144.998
0.047	-145.063
0.048	-145.031
0.049	-145.031
0.05	-145.064
0.051	-145.032
0.052	-145.097
0.053	-145.13
0.054	-145.13
0.055	-145.13
0.056	-145.163
0.057	-145.131
0.058	-145.132
0.059	-145.132
0.06	-145.068
0.061	-145.068
0.062	-145.069
0.063	-145.037
0.064	-145.037
0.065	-145.037
0.066	-145.038
0.067	-145.071
0.068	-145.136
0.069	-145.168
0.07	-145.136
0.071	-145.169
0.072	-145.17
0.073	-145.17
0.074	-145.17
0.075	-145.106
0.076	-145.074
0.077	-145.042
0.078	-145.043
0.079	-145.075
0.08	-145.011
0.081	-145.011
0.082	-145.012
0.083	-145.012
0.084	-145.077
0.085	-145.11
0.086	-145.078
0.087	-145.111
0.088	-145.046
0.089	-145.112
0.09	-145.144
0.091	-145.112
0.092	-144.983
0.093	-145.081
0.094	-145.081
0.095	-144.985
0.096	-145.05
0.097	-145.018
0.098	-145.018
0.099	-144.986
0.1	-145.083
0.101	-145.052
0.102	-145.117
0.103	-145.117
0.104	-145.15
0.105	-145.15
0.106	-145.151
0.107	-145.119
0.108	-145.119
0.109	-145.087
0.11	-145.087
0.111	-145.088
0.112	-145.024
0.113	-145.056
0.114	-145.024
0.115	-145.025
0.116	-145.057
0.117	-145.058
0.118	-145.091
0.119	-145.091
0.12	-145.156
0.121	-145.156
0.122	-145.124
0.123	-145.19
0.124	-145.125
0.125	-145.126
0.126	-145.126
0.127	-145.062
0.128	-145.062
0.129	-145.03
0.13	-145.031
0.131	-145.031
0.132	-145.031
0.133	-145.032
0.134	-145.065
0.135	-145.097
0.136	-145.13
0.137	-145.13
0.138	-145.163
0.139	-145.163
0.14	-145.164
0.141	-145.164
0.142	-145.165
0.143	-145.133
0.144	-145.133
0.145	-145.069
0.146	-145.037
0.147	-145.037
0.148	-145.07
0.149	-145.07
0.15	-145.103
0.151	-145.104
0.152	-145.136
0.153	-145.137
0.154	-145.169
0.155	-145.17
0.156	-145.138
0.157	-145.171
0.158	-145.171
0.159	-145.139
0.16	-145.139
0.161	-145.107
0.162	-145.043
0.163	-145.076
0.164	-145.044
0.165	-145.044
0.166	-145.045
0.167	-145.045
0.168	-145.11
0.169	-145.111
0.17	-145.143
0.171	-145.176
0.172	-145.176
0.173	-145.209
0.174	-145.145
0.175	-145.145
0.176	-145.113
0.177	-145.081
0.178	-145.049
0.179	-145.05
0.18	-145.05
0.181	-145.051
0.182	-145.051
0.183	-145.084
0.184	-145.084
0.185	-145.085
0.186	-145.117
0.187	-145.15
0.188	-145.15
0.189	-145.151
0.19	-145.184
0.191	-145.152
0.192	-145.12
0.193	-145.088
0.194	-145.088
0.195	-145.088
0.196	-145.024
0.197	-144.992
0.198	-145.057
0.199	-145.025
0.2	-145.058
0.201	-145.091
0.202	-145.124
0.203	-145.124
0.204	-145.189
0.205	-145.157
0.206	-145.157
0.207	-145.158
0.208	-145.158
0.209	-145.126
0.21	-145.127
0.211	-145.095
0.212	-145.063
0.213	-145.063
0.214	-145.031
0.215	-145.032
0.216	-145.032
0.217	-145.097
0.218	-145.097
0.219	-145.098
0.22	-145.131
0.221	-145.131
0.222	-145.196
0.223	-145.164
0.224	-145.165
0.225	-145.165
0.226	-145.133
0.227	-145.101
0.228	-145.069
0.229	-145.069
0.23	-145.07
0.231	-145.07
0.232	-145.038
0.233	-145.071
0.234	-145.071
0.235	-145.072
0.236	-145.105
0.237	-145.105
0.238	-145.17
0.239	-145.17
0.24	-145.171
0.241	-145.171
0.242	-145.139
0.243	-145.14
0.244	-145.108
0.245	-145.076
0.246	-145.044
0.247	-145.012
0.248	-145.012
0.249	-145.045
0.25	-145.078
0.251	-145.078
0.252	-145.111
0.253	-145.111
0.254	-145.144
0.255	-145.144
0.256	-145.112
0.257	-145.113
0.258	-145.113
0.259	-145.081
0.26	-145.082
0.261	-145.082
0.262	-145.082
0.263	-145.05
0.264	-144.986
0.265	-145.019
0.266	-145.052
0.267	-145.084
0.268	-145.085
0.269	-145.085
0.27	-145.15
0.271	-145.151
0.272	-145.183
0.273	-145.151
0.274	-145.184
0.275	-145.152
0.276	-145.12
0.277	-145.088
0.278	-145.056
0.279	-145.024
0.28	-145.025
0.281	-145.025
0.282	-145.058
0.283	-145.058
0.284	-145.091
0.285	-145.124
0.286	-145.124
0.287	-145.092
0.288	-145.125
0.289	-145.19
0.29	-145.158
0.291	-145.094
0.292	-145.127
0.293	-145.127
0.294	-145.095
0.295	-145.031
0.296	-144.999
0.297	-145.032
0.298	-145.032
0.299	-145.032
0.3	-145.033
0.301	-145.065
0.302	-145.033
0.303	-145.131
0.304	-145.131
0.305	-145.132
0.306	-145.164
0.307	-145.132
0.308	-145.133
0.309	-145.069
0.31	-145.069
0.311	-145.069
0.312	-145.037
0.313	-145.005
0.314	-145.038
0.315	-145.039
0.316	-145.039
0.317	-145.039
0.318	-145.072
0.319	-145.072
0.32	-145.138
0.321	-145.138
0.322	-145.106
0.323	-145.171
0.324	-145.139
0.325	-145.14
0.326	-145.108
0.327	-145.076
0.328	-145.044
0.329	-145.044
0.33	-145.044
0.331	-145.013
0.332	-145.045
0.333	-145.013
0.334	-145.046
0.335	-145.111
0.336	-145.079
0.337	-145.112
0.338	-145.145
0.339	-145.145
0.34	-145.145
0.341	-145.146
0.342	-145.114
0.343	-145.082
0.344	-145.082
0.345	-145.05
0.346	-145.051
0.347	-145.019
0.348	-145.052
0.349	-145.02
0.35	-145.052
0.351	-145.085
0.352	-145.118
0.353	-145.118
0.354	-145.151
0.355	-145.151
0.356	-145.152
0.357	-145.12
0.358	-145.152
0.359	-145.088
0.36	-145.089
0.361	-145.057
0.362	-145.089
0.363	-145.025
0.364	-145.025
0.365	-145.026
0.366	-145.059
0.367	-145.059
0.368	-145.092
0.369	-145.124
0.37	-145.157
0.371	-145.158
0.372	-145.126
0.373	-145.158
0.374	-145.126
0.375	-145.127
0.376	-145.127
0.377	-145.063
0.378	-145.063
0.379	-145.031
0.38	-145.064
0.381	-145.097
0.382	-145.033
0.383	-145.065
0.384	-145.098
0.385	-145.098
0.386	-145.131
0.387	-145.132
0.388	-145.164
0.389	-145.165
0.39	-145.165
0.391	-145.165
0.392	-145.166
0.393	-145.134
0.394	-145.102
0.395	-145.038
0.396	-145.038
0.397	-145.038
0.398	-145.039
0.399	-145.039
0.4	-145.04
0.401	-145.072
0.402	-145.105
0.403	-145.138
0.404	-145.138
0.405	-145.171
0.406	-145.139
0.407	-145.172
0.408	-145.14
0.409	-145.108
0.41	-145.076
0.411	-145.076
0.412	-145.044
0.413	-145.045
0.414	-145.045
0.415	-145.046
0.416	-145.046
0.417	-145.079
0.418	-145.079
0.419	-145.079
0.42	-145.144
0.421	-145.145
0.422	-145.145
0.423	-145.178
0.424	-145.146
0.425	-145.082
0.426	-145.082
0.427	-145.083
0.428	-145.083
0.429	-145.083
0.43	-145.051
0.431	-145.084
0.432	-145.052
0.433	-145.053
0.434	-145.085
0.435	-145.086
0.436	-145.118
0.437	-145.151
0.438	-145.152
0.439	-145.152
0.44	-145.12
0.441	-145.185
0.442	-145.088
0.443	-145.154
0.444	-145.089
0.445	-145.057
0.446	-145.058
0.447	-145.026
0.448	-145.058
0.449	-145.059
0.45	-145.059
0.451	-145.124
0.452	-145.125
0.453	-145.125
0.454	-145.158
0.455	-145.158
0.456	-145.126
0.457	-145.191
0.458	-145.127
0.459	-145.127
0.46	-145.096
0.461	-145.096
0.462	-145.064
0.463	-145.064
0.464	-145.065
0.465	-145.065
0.466	-145.033
0.467	-145.098
0.468	-145.099
0.469	-145.131
0.47	-145.099
0.471	-145.165
0.472	-145.165
0.473	-145.165
0.474	-145.166
0.475	-145.134
0.476	-145.102
0.477	-145.102
0.478	-145.038
0.479	-145.071
0.48	-145.039
0.481	-145.039
0.482	-145.072
0.483	-145.04
0.484	-145.073
0.485	-145.105
0.486	-145.138
0.487	-145.138
0.488	-145.171
0.489	-145.172
0.49	-145.172
0.491	-145.172
0.492	-145.14
0.493	-145.108
0.494	-145.077
0.495	-145.045
0.496	-145.013
0.497	-145.078
0.498	-145.046
0.499	-145.046
0.5	-145.079
0.501	-145.079
0.502	-145.112
0.503	-145.145
0.504	-145.113
0.505	-145.146
0.506	-145.146
0.507	-145.114
0.508	-145.114
0.509	-145.082
0.51	-145.05
0.511	-145.019
0.512	-145.019
0.513	-145.019
0.514	-144.987
0.515	-145.02
0.516	-145.053
0.517	-145.053
0.518	-145.086
0.519	-145.119
0.52	-145.119
0.521	-145.152
0.522	-145.152
0.523	-145.12
0.524	-145.121
0.525	-145.121
0.526	-145.057
0.527	-145.057
0.528	-145.025
0.529	-145.026
0.53	-145.058
0.531	-144.994
0.532	-144.994
0.533	-145.027
0.534	-145.06
0.535	-145.06
0.536	-145.125
0.537	-145.093
0.538	-145.126
0.539	-145.094
0.54	-145.127
0.541	-145.095
0.542	-145.095
0.543	-145.063
0.544	-145.064
0.545	-145.032
0.546	-145
0.547	-145.033
0.548	-145.001
0.549	-145.033
0.55	-145.034
0.551	-145.034
0.552	-145.067
0.553	-145.1
0.554	-145.132
0.555	-145.101
0.556	-145.133
0.557	-145.069
0.558	-145.102
0.559	-145.102
0.56	-145.07
0.561	-145.038
0.562	-145.039
0.563	-145.007
0.564	-145.007
0.565	-145.04
0.566	-145.008
0.567	-145.041
0.568	-145.041
0.569	-145.041
0.57	-145.139
0.571	-145.074
0.572	-145.14
0.573	-145.108
0.574	-145.108
0.575	-145.076
0.576	-145.076
0.577	-145.044
0.578	-145.013
0.579	-145.013
0.58	-145.013
0.581	-145.014
0.582	-145.014
0.583	-145.014
0.584	-145.08
0.585	-145.048
0.586	-145.113
0.587	-145.113
0.588	-145.113
0.589	-145.114
0.59	-145.114
0.591	-145.115
0.592	-145.083
0.593	-145.083
0.594	-145.019
0.595	-145.052
0.596	-144.987
0.597	-145.02
0.598	-145.02
0.599	-145.021
0.6	-145.054
0.601	-145.086
0.602	-145.087
0.603	-145.119
0.604	-145.12
0.605	-145.12
0.606	-145.088
0.607	-145.121
0.608	-145.089
0.609	-145.057
0.61	-145.057
0.611	-145.025
0.612	-145.026
0.613	-145.026
0.614	-144.994
0.615	-144.995
0.616	-144.995
0.617	-145.028
0.618	-144.996
0.619	-145.061
0.62	-145.061
0.621	-145.126
0.622	-145.094
0.623	-145.127
0.624	-145.128
0.625	-145.063
0.626	-145.064
0.627	-145.064
0.628	-145.032
0.629	-145
0.63	-145.001
0.631	-145.001
0.632	-145.066
0.633	-145.066
0.634	-145.099
0.635	-145.1
0.636	-145.1
0.637	-145.133
0.638	-145.133
0.639	-145.133
0.64	-145.134
0.641	-145.102
0.642	-145.07
0.643	-145.07
0.644	-145.038
0.645	-145.039
0.646	-145.007
0.647	-145.007
0.648	-144.975
0.649	-145.04
0.65	-145.041
0.651	-145.074
0.652	-145.106
0.653	-145.107
0.654	-145.139
0.655	-145.14
0.656	-145.14
0.657	-145.141
0.658	-145.141
0.659	-145.109
0.66	-145.045
0.661	-145.077
0.662	-145.078
0.663	-145.014
0.664	-145.014
0.665	-145.014
0.666	-145.047
0.667	-145.08
0.668	-145.048
0.669	-145.113
0.67	-145.113
0.671	-145.146
0.672	-145.146
0.673	-145.147
0.674	-145.147
0.675	-145.148
0.676	-145.083
0.677	-145.051
0.678	-145.052
0.679	-145.052
0.68	-145.053
0.681	-145.021
0.682	-145.053
0.683	-145.021
0.684	-145.054
0.685	-145.087
0.686	-145.087
0.687	-145.12
0.688	-145.12
0.689	-145.153
0.69	-145.121
0.691	-145.122
0.692	-145.09
0.693	-145.09
0.694	-145.058
0.695	-145.026
0.696	-145.027
0.697	-145.059
0.698	-144.995
0.699	-145.028
0.7	-145.093
0.701	-145.061
0.702	-145.094
0.703	-145.094
0.704	-145.159
0.705	-145.127
0.706	-145.16
0.707	-145.128
0.708	-145.096
0.709	-145.064
0.71	-145.064
0.711	-145.032
0.712	-145
0.713	-144.969
0.714	-144.969
0.715	-145.002
0.716	-144.97
0.717	-145.002
0.718	-145.035
0.719	-145.068
0.72	-145.101
0.721	-145.069
0.722	-145.069
0.723	-145.134
0.724	-145.07
0.725	-145.07
0.726	-145.038
0.727	-145.071
0.728	-144.974
0.729	-145.007
0.73	-144.975
0.731	-145.008
0.732	-145.008
0.733	-145.009
0.734	-145.041
0.735	-145.042
0.736	-145.075
0.737	-145.107
0.738	-145.108
0.739	-145.076
0.74	-145.076
0.741	-145.077
0.742	-145.045
0.743	-145.013
0.744	-144.981
0.745	-145.013
0.746	-144.949
0.747	-144.982
0.748	-145.015
0.749	-144.983
0.75	-145.015
0.751	-145.048
0.752	-145.049
0.753	-145.081
0.754	-145.114
0.755	-145.114
0.756	-145.115
0.757	-145.083
0.758	-145.051
0.759	-145.051
0.76	-145.019
0.761	-145.02
0.762	-144.923
0.763	-144.956
0.764	-144.924
0.765	-144.989
0.766	-144.989
0.767	-145.054
0.768	-145.022
0.769	-145.055
0.77	-145.088
0.771	-145.088
0.772	-145.089
0.773	-145.121
0.774	-145.09
0.775	-145.025
0.776	-145.058
0.777	-145.026
0.778	-144.962
0.779	-144.994
0.78	-144.995
0.781	-144.995
0.782	-144.963
0.783	-144.964
0.784	-145.029
0.785	-144.997
0.786	-145.062
0.787	-145.095
0.788	-145.095
0.789	-145.063
0.79	-145.063
0.791	-145.096
0.792	-145.032
0.793	-145.065
0.794	-145
0.795	-145.001
0.796	-144.969
0.797	-144.969
0.798	-144.937
0.799	-144.97
0.8	-145.003
0.801	-145.035
0.802	-145.036
0.803	-145.069
0.804	-145.069
0.805	-145.069
0.806	-145.102
0.807	-145.102
0.808	-145.103
0.809	-145.039
0.81	-145.039
0.811	-144.975
0.812	-144.975
0.813	-144.975
0.814	-144.944
0.815	-144.976
0.816	-144.977
0.817	-145.009
0.818	-145.042
0.819	-145.043
0.82	-145.075
0.821	-145.076
0.822	-145.076
0.823	-145.076
0.824	-145.044
0.825	-145.013
0.826	-145.045
0.827	-144.981
0.828	-144.981
0.829	-144.949
0.83	-144.95
0.831	-144.95
0.832	-144.918
0.833	-144.983
0.834	-145.016
0.835	-145.016
0.836	-145.049
0.837	-145.05
0.838	-145.05
0.839	-145.05
0.84	-145.083
0.841	-145.083
0.842	-145.019
0.843	-145.02
0.844	-144.955
0.845	-144.988
0.846	-144.956
0.847	-144.957
0.848	-144.925
0.849	-144.925
0.85	-144.958
0.851	-144.99
0.852	-144.991
0.853	-145.056
0.854	-145.056
0.855	-145.057
0.856	-145.057
0.857	-145.09
0.858	-145.09
0.859	-145.026
0.86	-145.026
0.861	-144.994
0.862	-144.93
0.863	-144.93
0.864	-144.899
0.865	-144.931
0.866	-144.899
0.867	-144.932
0.868	-144.997
0.869	-144.997
0.87	-145.063
0.871	-145.031
0.872	-145.096
0.873	-145.031
0.874	-145.064
0.875	-145
0.876	-145
0.877	-144.968
0.878	-144.936
0.879	-144.937
0.88	-144.905
0.881	-144.905
0.882	-144.906
0.883	-144.938
0.884	-145.003
0.885	-145.004
0.886	-145.036
0.887	-145.037
0.888	-145.037
0.889	-145.102
0.89	-145.038
0.891	-145.071
0.892	-145.039
0.893	-145.007
0.894	-145.007
0.895	-144.975
0.896	-144.943
0.897	-144.911
0.898	-144.912
0.899	-144.945
0.9	-144.945
0.901	-144.945
0.902	-144.978
0.903	-144.978
0.904	-145.011
0.905	-144.979
0.906	-145.012
0.907	-145.045
0.908	-145.013
0.909	-145.013
0.91	-144.981
0.911	-144.949
0.912	-144.95
0.913	-144.885
0.914	-144.918
0.915	-144.919
0.916	-144.919
0.917	-144.952
0.918	-144.984
0.919	-144.985
0.92	-145.018
0.921	-145.018
0.922	-145.051
0.923	-145.051
0.924	-145.019
0.925	-145.019
0.926	-144.988
0.927	-144.923
0.928	-144.956
0.929	-144.924
0.93	-144.892
0.931	-144.892
0.932	-144.925
0.933	-144.926
0.934	-144.926
0.935	-144.991
0.936	-144.991
0.937	-144.992
0.938	-145.057
0.939	-145.09
0.94	-145.058
0.941	-145.058
0.942	-145.026
0.943	-144.994
0.944	-144.962
0.945	-144.93
0.946	-144.931
0.947	-144.931
0.948	-144.899
0.949	-144.9
0.95	-144.932
0.951	-144.965
0.952	-144.998
0.953	-144.966
0.954	-145.031
0.955	-145.031
0.956	-145.064
0.957	-145.032
0.958	-145.065
0.959	-144.968
0.96	-144.969
0.961	-144.937
0.962	-144.969
0.963	-144.905
0.964	-144.905
0.965	-144.906
0.966	-144.874
0.967	-144.939
0.968	-144.939
0.969	-144.94
0.97	-145.005
0.971	-145.005
0.972	-145.006
0.973	-145.071
0.974	-145.006
0.975	-144.974
0.976	-144.975
0.977	-144.943
0.978	-144.911
0.979	-144.911
0.98	-144.847
0.981	-144.88
0.982	-144.88
0.983	-144.881
0.984	-144.946
0.985	-144.946
0.986	-144.979
0.987	-144.979
0.988	-145.044
0.989	-145.045
0.99	-144.98
0.991	-145.045
0.992	-144.981
0.993	-144.982
0.994	-144.917
0.995	-144.885
0.996	-144.918
0.997	-144.886
0.998	-144.886
0.999	-144.919
1	-144.92
1.001	-144.888
1.002	-144.953
1.003	-144.953
1.004	-145.05
1.005	-145.051
1.006	-145.019
1.007	-145.019
1.008	-145.052
1.009	-145.02
1.01	-144.956
1.011	-144.956
1.012	-144.892
1.013	-144.892
1.014	-144.828
1.015	-144.893
1.016	-144.894
1.017	-144.926
1.018	-144.959
1.019	-144.959
1.02	-144.992
1.021	-144.993
1.022	-144.993
1.023	-145.058
1.024	-144.994
1.025	-145.026
1.026	-144.962
1.027	-144.963
1.028	-144.931
1.029	-144.866
1.03	-144.867
1.031	-144.867
1.032	-144.9
1.033	-144.933
1.034	-144.933
1.035	-144.933
1.036	-144.966
1.037	-144.934
1.038	-144.999
1.039	-144.967
1.04	-145
1.041	-144.968
1.042	-144.936
1.043	-144.936
1.044	-144.905
1.045	-144.905
1.046	-144.873
1.047	-144.841
1.048	-144.874
1.049	-144.906
1.05	-144.907
1.051	-144.94
1.052	-144.94
1.053	-144.973
1.054	-145.005
1.055	-145.006
1.056	-145.006
1.057	-144.974
1.058	-144.975
1.059	-144.943
1.06	-144.911
1.061	-144.879
1.062	-144.912
1.063	-144.847
1.064	-144.848
1.065	-144.848
1.066	-144.848
1.067	-144.914
1.068	-144.914
1.069	-144.882
1.07	-144.947
1.071	-144.947
1.072	-144.916
1.073	-144.981
1.074	-144.981
1.075	-144.981
1.076	-144.949
1.077	-144.917
1.078	-144.918
1.079	-144.886
1.08	-144.886
1.081	-144.854
1.082	-144.855
1.083	-144.855
1.084	-144.92
1.085	-144.921
1.086	-144.953
1.087	-144.954
1.088	-144.986
1.089	-144.987
1.09	-144.923
1.091	-144.955
1.092	-144.956
1.093	-144.891
1.094	-144.859
1.095	-144.828
1.096	-144.86
1.097	-144.861
1.098	-144.861
1.099	-144.861
1.1	-144.894
1.101	-144.895
1.102	-144.927
1.103	-144.928
1.104	-144.896
1.105	-144.928
1.106	-144.961
1.107	-144.929
1.108	-144.93
1.109	-144.865
1.11	-144.866
1.111	-144.899
1.112	-144.802
1.113	-144.802
1.114	-144.932
1.115	-144.868
1.116	-144.803
1.117	-144.836
1.118	-144.837
1.119	-144.837
1.12	-144.87
1.121	-144.902
1.122	-144.968
1.123	-144.903
1.124	-144.968
1.125	-144.904
1.126	-144.84
1.127	-144.775
1.128	-144.841
1.129	-144.841
1.13	-144.841
1.131	-144.809
1.132	-144.81
1.133	-144.81
1.134	-144.875
1.135	-144.779
1.136	-144.844
1.137	-144.973
1.138	-144.909
1.139	-145.007
1.14	-144.942
1.141	-144.943
1.142	-144.846
1.143	-144.911
1.144	-144.879
1.145	-144.847
1.146	-144.88
1.147	-144.913
1.148	-144.848
1.149	-144.881
1.15	-145.043
1.151	-144.85
1.152	-144.979
1.153	-144.947
1.154	-144.883
1.155	-144.98
1.156	-144.981
1.157	-144.949
1.158	-144.917
1.159	-144.885
1.16	-144.885
1.161	-144.886
1.162	-144.822
1.163	-144.822
1.164	-144.758
1.165	-144.855
1.166	-144.791
1.167	-144.823
1.168	-144.953
1.169	-144.889
1.17	-144.857
1.171	-144.922
1.172	-144.987
1.173	-144.923
1.174	-145.053
1.175	-144.891
1.176	-144.859
1.177	-144.827
1.178	-144.86
1.179	-144.796
1.18	-144.796
1.181	-144.797
1.182	-144.797
1.183	-144.83
1.184	-144.83
1.185	-144.798
1.186	-144.96
1.187	-144.928
1.188	-144.896
1.189	-144.929
1.19	-144.962
1.191	-144.898
1.192	-144.898
1.193	-144.866
1.194	-144.866
1.195	-144.802
1.196	-144.835
1.197	-144.771
1.198	-144.803
1.199	-144.771
1.2	-144.804
1.201	-144.805
1.202	-144.87
1.203	-144.902
1.204	-144.87
1.205	-144.903
1.206	-144.903
1.207	-144.904
1.208	-144.937
1.209	-144.84
1.21	-144.84
1.211	-144.808
1.212	-144.841
1.213	-144.777
1.214	-144.777
1.215	-144.81
1.216	-144.778
1.217	-144.811
1.218	-144.844
1.219	-144.844
1.22	-144.877
1.221	-144.942
1.222	-144.91
1.223	-144.91
1.224	-144.911
1.225	-144.911
1.226	-144.879
1.227	-144.815
1.228	-144.783
1.229	-144.783
1.23	-144.751
1.231	-144.784
1.232	-144.784
1.233	-144.817
1.234	-144.817
1.235	-144.818
1.236	-144.883
1.237	-144.883
1.238	-144.884
1.239	-144.916
1.24	-144.885
1.241	-144.885
1.242	-144.885
1.243	-144.853
1.244	-144.821
1.245	-144.789
1.246	-144.79
1.247	-144.79
1.248	-144.823
1.249	-144.791
1.25	-144.856
1.251	-144.824
1.252	-144.889
1.253	-144.89
1.254	-144.858
1.255	-144.923
1.256	-144.891
1.257	-144.924
1.258	-144.892
1.259	-144.827
1.26	-144.828
1.261	-144.828
1.262	-144.828
1.263	-144.797
1.264	-144.797
1.265	-144.765
1.266	-144.798
1.267	-144.83
1.268	-144.798
1.269	-144.799
1.27	-144.896
1.271	-144.897
1.272	-144.929
1.273	-144.865
1.274	-144.866
1.275	-144.834
1.276	-144.834
1.277	-144.802
1.278	-144.802
1.279	-144.803
1.28	-144.771
1.281	-144.771
1.282	-144.739
1.283	-144.772
1.284	-144.805
1.285	-144.838
1.286	-144.838
1.287	-144.871
1.288	-144.871
1.289	-144.871
1.29	-144.872
1.291	-144.84
1.292	-144.84
1.293	-144.808
1.294	-144.776
1.295	-144.777
1.296	-144.777
1.297	-144.745
1.298	-144.778
1.299	-144.714
1.3	-144.811
1.301	-144.811
1.302	-144.812
1.303	-144.845
1.304	-144.877
1.305	-144.845
1.306	-144.846
1.307	-144.846
1.308	-144.879
1.309	-144.815
1.31	-144.783
1.311	-144.783
1.312	-144.719
1.313	-144.687
1.314	-144.72
1.315	-144.752
1.316	-144.753
1.317	-144.753
1.318	-144.818
1.319	-144.819
1.32	-144.851
1.321	-144.852
1.322	-144.852
1.323	-144.82
1.324	-144.853
1.325	-144.821
1.326	-144.789
1.327	-144.757
1.328	-144.725
1.329	-144.758
1.33	-144.693
1.331	-144.694
1.332	-144.727
1.333	-144.727
1.334	-144.76
1.335	-144.792
1.336	-144.793
1.337	-144.826
1.338	-144.826
1.339	-144.859
1.34	-144.859
1.341	-144.795
1.342	-144.795
1.343	-144.796
1.344	-144.764
1.345	-144.732
1.346	-144.732
1.347	-144.7
1.348	-144.668
1.349	-144.733
1.35	-144.734
1.351	-144.734
1.352	-144.767
1.353	-144.767
1.354	-144.8
1.355	-144.833
1.356	-144.833
1.357	-144.769
1.358	-144.801
1.359	-144.802
1.36	-144.77
1.361	-144.706
1.362	-144.738
1.363	-144.706
1.364	-144.707
1.365	-144.675
1.366	-144.74
1.367	-144.708
1.368	-144.741
1.369	-144.773
1.37	-144.774
1.371	-144.807
1.372	-144.807
1.373	-144.84
1.374	-144.808
1.375	-144.776
1.376	-144.776
1.377	-144.744
1.378	-144.745
1.379	-144.68
1.38	-144.713
1.381	-144.681
1.382	-144.714
1.383	-144.747
1.384	-144.779
1.385	-144.78
1.386	-144.812
1.387	-144.813
1.388	-144.813
1.389	-144.846
1.39	-144.814
1.391	-144.847
1.392	-144.783
1.393	-144.751
1.394	-144.783
1.395	-144.719
1.396	-144.719
1.397	-144.687
1.398	-144.72
1.399	-144.688
1.4	-144.721
1.401	-144.754
1.402	-144.754
1.403	-144.819
1.404	-144.82
1.405	-144.852
1.406	-144.853
1.407	-144.821
1.408	-144.789
1.409	-144.789
1.41	-144.757
1.411	-144.693
1.412	-144.758
1.413	-144.726
1.414	-144.726
1.415	-144.695
1.416	-144.695
1.417	-144.792
1.418	-144.76
1.419	-144.793
1.42	-144.794
1.421	-144.826
1.422	-144.794
1.423	-144.827
1.424	-144.827
1.425	-144.795
1.426	-144.731
1.427	-144.732
1.428	-144.732
1.429	-144.7
1.43	-144.668
1.431	-144.668
1.432	-144.734
1.433	-144.734
1.434	-144.734
1.435	-144.767
1.436	-144.8
1.437	-144.8
1.438	-144.801
1.439	-144.833
1.44	-144.801
1.441	-144.769
1.442	-144.737
1.443	-144.738
1.444	-144.738
1.445	-144.674
1.446	-144.674
1.447	-144.675
1.448	-144.708
1.449	-144.708
1.45	-144.708
1.451	-144.773
1.452	-144.774
1.453	-144.774
1.454	-144.807
1.455	-144.807
1.456	-144.808
1.457	-144.808
1.458	-144.776
1.459	-144.776
1.46	-144.712
1.461	-144.713
1.462	-144.681
1.463	-144.649
1.464	-144.649
1.465	-144.714
1.466	-144.682
1.467	-144.715
1.468	-144.715
1.469	-144.78
1.47	-144.813
1.471	-144.781
1.472	-144.782
1.473	-144.782
1.474	-144.782
1.475	-144.75
1.476	-144.718
1.477	-144.687
1.478	-144.719
1.479	-144.687
1.48	-144.655
1.481	-144.688
1.482	-144.656
1.483	-144.689
1.484	-144.754
1.485	-144.722
1.486	-144.755
1.487	-144.723
1.488	-144.788
1.489	-144.756
1.49	-144.789
1.491	-144.757
1.492	-144.725
1.493	-144.661
1.494	-144.726
1.495	-144.661
1.496	-144.629
1.497	-144.694
1.498	-144.662
1.499	-144.663
1.5	-144.663
1.501	-144.728
1.502	-144.729
1.503	-144.761
1.504	-144.762
1.505	-144.762
1.506	-144.763
1.507	-144.795
1.508	-144.763
1.509	-144.731
1.51	-144.732
1.511	-144.668
1.512	-144.668
1.513	-144.636
1.514	-144.604
1.515	-144.669
1.516	-144.605
1.517	-144.67
1.518	-144.703
1.519	-144.735
1.52	-144.768
1.521	-144.768
1.522	-144.769
1.523	-144.737
1.524	-144.77
1.525	-144.705
1.526	-144.706
1.527	-144.674
1.528	-144.674
1.529	-144.675
1.53	-144.643
1.531	-144.675
1.532	-144.643
1.533	-144.676
1.534	-144.709
1.535	-144.709
1.536	-144.71
1.537	-144.71
1.538	-144.775
1.539	-144.776
1.54	-144.744
1.541	-144.712
1.542	-144.68
1.543	-144.648
1.544	-144.681
1.545	-144.616
1.546	-144.617
1.547	-144.617
1.548	-144.617
1.549	-144.618
1.55	-144.651
1.551	-144.683
1.552	-144.716
1.553	-144.716
1.554	-144.749
1.555	-144.75
1.556	-144.718
1.557	-144.75
1.558	-144.751
1.559	-144.686
1.56	-144.687
1.561	-144.687
1.562	-144.623
1.563	-144.591
1.564	-144.656
1.565	-144.624
1.566	-144.657
1.567	-144.657
1.568	-144.69
1.569	-144.658
1.57	-144.723
1.571	-144.691
1.572	-144.756
1.573	-144.757
1.574	-144.789
1.575	-144.725
1.576	-144.693
1.577	-144.629
1.578	-144.597
1.579	-144.597
1.58	-144.63
1.581	-144.598
1.582	-144.598
1.583	-144.631
1.584	-144.632
1.585	-144.697
1.586	-144.697
1.587	-144.73
1.588	-144.73
1.589	-144.763
1.59	-144.731
1.591	-144.764
1.592	-144.667
1.593	-144.635
1.594	-144.635
1.595	-144.636
1.596	-144.604
1.597	-144.604
1.598	-144.605
1.599	-144.573
1.6	-144.638
1.601	-144.638
1.602	-144.671
1.603	-144.671
1.604	-144.736
1.605	-144.737
1.606	-144.705
1.607	-144.738
1.608	-144.673
1.609	-144.706
1.61	-144.642
1.611	-144.642
1.612	-144.61
1.613	-144.611
1.614	-144.579
1.615	-144.579
1.616	-144.579
1.617	-144.612
1.618	-144.645
1.619	-144.678
1.62	-144.678
1.621	-144.678
1.622	-144.711
1.623	-144.744
1.624	-144.712
1.625	-144.68
1.626	-144.616
1.627	-144.616
1.628	-144.617
1.629	-144.585
1.63	-144.585
1.631	-144.553
1.632	-144.586
1.633	-144.618
1.634	-144.587
1.635	-144.652
1.636	-144.652
1.637	-144.717
1.638	-144.685
1.639	-144.718
1.64	-144.686
1.641	-144.686
1.642	-144.654
1.643	-144.59
1.644	-144.59
1.645	-144.559
1.646	-144.559
1.647	-144.559
1.648	-144.56
1.649	-144.592
1.65	-144.593
1.651	-144.626
1.652	-144.658
1.653	-144.691
1.654	-144.691
1.655	-144.692
1.656	-144.692
1.657	-144.66
1.658	-144.661
1.659	-144.629
1.66	-144.597
1.661	-144.597
1.662	-144.565
1.663	-144.533
1.664	-144.566
1.665	-144.534
1.666	-144.567
1.667	-144.599
1.668	-144.632
1.669	-144.633
1.67	-144.633
1.671	-144.666
1.672	-144.698
1.673	-144.667
1.674	-144.732
1.675	-144.667
1.676	-144.603
1.677	-144.636
1.678	-144.604
1.679	-144.572
1.68	-144.54
1.681	-144.54
1.682	-144.541
1.683	-144.541
1.684	-144.574
1.685	-144.607
1.686	-144.672
1.687	-144.64
1.688	-144.672
1.689	-144.705
1.69	-144.641
1.691	-144.609
1.692	-144.609
1.693	-144.61
1.694	-144.578
1.695	-144.513
1.696	-144.514
1.697	-144.514
1.698	-144.515
1.699	-144.515
1.7	-144.548
1.701	-144.548
1.702	-144.613
1.703	-144.646
1.704	-144.614
1.705	-144.679
1.706	-144.712
1.707	-144.648
1.708	-144.648
1.709	-144.616
1.71	-144.584
1.711	-144.584
1.712	-144.552
1.713	-144.521
1.714	-144.521
1.715	-144.521
1.716	-144.586
1.717	-144.587
1.718	-144.62
1.719	-144.588
1.72	-144.62
1.721	-144.621
1.722	-144.653
1.723	-144.654
1.724	-144.654
1.725	-144.622
1.726	-144.623
1.727	-144.591
1.728	-144.559
1.729	-144.559
1.73	-144.495
1.731	-144.528
1.732	-144.528
1.733	-144.528
1.734	-144.593
1.735	-144.594
1.736	-144.594
1.737	-144.627
1.738	-144.66
1.739	-144.628
1.74	-144.628
1.741	-144.629
1.742	-144.661
1.743	-144.597
1.744	-144.565
1.745	-144.533
1.746	-144.534
1.747	-144.534
1.748	-144.502
1.749	-144.535
1.75	-144.535
1.751	-144.6
1.752	-144.601
1.753	-144.601
1.754	-144.601
1.755	-144.634
1.756	-144.602
1.757	-144.602
1.758	-144.635
1.759	-144.636
1.76	-144.539
1.761	-144.572
1.762	-144.54
1.763	-144.476
1.764	-144.508
1.765	-144.476
1.766	-144.477
1.767	-144.574
1.768	-144.574
1.769	-144.543
1.77	-144.608
1.771	-144.576
1.772	-144.608
1.773	-144.609
1.774	-144.642
1.775	-144.577
1.776	-144.61
1.777	-144.578
1.778	-144.514
1.779	-144.546
1.78	-144.482
1.781	-144.483
1.782	-144.483
1.783	-144.548
1.784	-144.516
1.785	-144.549
1.786	-144.582
1.787	-144.582
1.788	-144.615
1.789	-144.583
1.79	-144.615
1.791	-144.616
1.792	-144.616
1.793	-144.552
1.794	-144.552
1.795	-144.52
1.796	-144.521
1.797	-144.521
1.798	-144.489
1.799	-144.522
1.8	-144.522
1.801	-144.523
1.802	-144.555
1.803	-144.588
1.804	-144.589
1.805	-144.621
1.806	-144.622
1.807	-144.622
1.808	-144.59
1.809	-144.623
1.81	-144.526
1.811	-144.494
1.812	-144.462
1.813	-144.463
1.814	-144.463
1.815	-144.464
1.816	-144.464
1.817	-144.529
1.818	-144.497
1.819	-144.53
1.82	-144.563
1.821	-144.563
1.822	-144.596
1.823	-144.596
1.824	-144.629
1.825	-144.597
1.826	-144.565
1.827	-144.533
1.828	-144.501
1.829	-144.501
1.83	-144.502
1.831	-144.47
1.832	-144.47
1.833	-144.438
1.834	-144.503
1.835	-144.504
1.836	-144.537
1.837	-144.537
1.838	-144.57
1.839	-144.57
1.84	-144.57
1.841	-144.571
1.842	-144.571
1.843	-144.539
1.844	-144.54
1.845	-144.475
1.846	-144.476
1.847	-144.444
1.848	-144.477
1.849	-144.477
1.85	-144.445
1.851	-144.51
1.852	-144.51
1.853	-144.511
1.854	-144.544
1.855	-144.544
1.856	-144.577
1.857	-144.577
1.858	-144.61
1.859	-144.546
1.86	-144.481
1.861	-144.449
1.862	-144.45
1.863	-144.418
1.864	-144.451
1.865	-144.451
1.866	-144.419
1.867	-144.484
1.868	-144.452
1.869	-144.517
1.87	-144.518
1.871	-144.55
1.872	-144.551
1.873	-144.551
1.874	-144.519
1.875	-144.519
1.876	-144.488
1.877	-144.456
1.878	-144.456
1.879	-144.424
1.88	-144.457
1.881	-144.425
1.882	-144.425
1.883	-144.426
1.884	-144.426
1.885	-144.459
1.886	-144.459
1.887	-144.492
1.888	-144.525
1.889	-144.525
1.89	-144.525
1.891	-144.526
1.892	-144.526
1.893	-144.462
1.894	-144.462
1.895	-144.43
1.896	-144.463
1.897	-144.366
1.898	-144.399
1.899	-144.4
1.9	-144.4
1.901	-144.465
1.902	-144.465
1.903	-144.433
1.904	-144.499
1.905	-144.499
1.906	-144.532
1.907	-144.532
1.908	-144.532
1.909	-144.468
1.91	-144.436
1.911	-144.404
1.912	-144.437
1.913	-144.405
1.914	-144.405
1.915	-144.406
1.916	-144.374
1.917	-144.439
1.918	-144.439
1.919	-144.472
1.92	-144.505
1.921	-144.505
1.922	-144.538
1.923	-144.506
1.924	-144.506
1.925	-144.474
1.926	-144.443
1.927	-144.378
1.928	-144.411
1.929	-144.379
1.93	-144.347
1.931	-144.412
1.932	-144.38
1.933	-144.413
1.934	-144.446
1.935	-144.414
1.936	-144.446
1.937	-144.447
1.938	-144.48
1.939	-144.512
1.94	-144.48
1.941	-144.513
1.942	-144.481
1.943	-144.482
1.944	-144.45
1.945	-144.385
1.946	-144.386
1.947	-144.386
1.948	-144.386
1.949	-144.387
1.95	-144.42
1.951	-144.388
1.952	-144.485
1.953	-144.453
1.954	-144.454
1.955	-144.519
1.956	-144.487
1.957	-144.519
1.958	-144.487
1.959	-144.455
1.96	-144.456
1.961	-144.456
1.962	-144.392
1.963	-144.425
1.964	-144.393
1.965	-144.393
1.966	-144.394
1.967	-144.394
1.968	-144.459
1.969	-144.459
1.97	-144.46
1.971	-144.493
1.972	-144.461
1.973	-144.493
1.974	-144.494
1.975	-144.462
1.976	-144.462
1.977	-144.43
1.978	-144.398
1.979	-144.399
1.98	-144.367
1.981	-144.399
1.982	-144.4
1.983	-144.368
1.984	-144.401
1.985	-144.433
1.986	-144.434
1.987	-144.466
1.988	-144.467
1.989	-144.5
1.99	-144.5
1.991	-144.468
1.992	-144.436
1.993	-144.436
1.994	-144.437
1.995	-144.373
1.996	-144.373
1.997	-144.341
1.998	-144.341
[truncated: 97,348 more rows]

## Sheet: Figure 2c
c
Sample 1		Sample 2		Sample 3
Time (s)	Triboelectric charge (nC)	Time (s)	Triboelectric charge (nC)	Time (s)	Triboelectric charge (nC)
0.001	61.5	0.001	62.5428	0.001	63.2
0.002	61.5002	0.002	62.5428	0.002	63.2001
0.003	61.4724	0.003	62.5148	0.003	63.1723
0.004	61.4727	0.004	62.5148	0.004	63.2004
0.005	61.4729	0.005	62.4868	0.005	63.2005
0.006	61.4731	0.006	62.5148	0.006	63.1727
0.007	61.4733	0.007	62.4868	0.007	63.2008
0.008	61.4735	0.008	62.4868	0.008	63.173
0.009	61.4737	0.009	62.5147	0.009	63.1731
0.01	61.5019	0.01	62.4868	0.01	63.1732
0.011	61.4741	0.011	62.4867	0.011	63.1734
0.012	61.4743	0.012	62.4867	0.012	63.1735
0.013	61.4745	0.013	62.4867	0.013	63.1736
0.014	61.5307	0.014	62.5147	0.014	63.1178
0.015	61.5029	0.015	62.5147	0.015	63.1739
0.016	61.5031	0.016	62.5146	0.016	63.174
0.017	61.5033	0.017	62.5146	0.017	63.1742
0.018	61.4756	0.018	62.4866	0.018	63.1743
0.019	61.4758	0.019	62.5146	0.019	63.1465
0.02	61.448	0.02	62.5426	0.02	63.2025
0.021	61.4482	0.021	62.4866	0.021	63.2027
0.022	61.4764	0.022	62.5146	0.022	63.2028
0.023	61.4766	0.023	62.4866	0.023	63.2309
0.024	61.4768	0.024	62.4866	0.024	63.1751
0.025	61.449	0.025	62.4865	0.025	63.1752
0.026	61.4772	0.026	62.4586	0.026	63.1474
0.027	61.4774	0.027	62.4585	0.027	63.1755
0.028	61.4776	0.028	62.4865	0.028	63.1197
0.029	61.5058	0.029	62.4585	0.029	63.1478
0.03	61.5061	0.03	62.4865	0.03	63.1479
0.031	61.4783	0.031	62.4585	0.031	63.148
0.032	61.4785	0.032	62.4864	0.032	63.1762
0.033	61.5067	0.033	62.4864	0.033	63.1763
0.034	61.4509	0.034	62.5144	0.034	63.1484
0.035	61.4791	0.035	62.5144	0.035	63.1766
0.036	61.4793	0.036	62.4864	0.036	63.2047
0.037	61.4515	0.037	62.4864	0.037	63.2048
0.038	61.4518	0.038	62.4864	0.038	63.177
0.039	61.48	0.039	62.4863	0.039	63.1771
0.04	61.4802	0.04	62.4863	0.04	63.2332
0.041	61.4804	0.041	62.4863	0.041	63.2053
0.042	61.4526	0.042	62.4863	0.042	63.2055
0.043	61.4808	0.043	62.4583	0.043	63.1776
0.044	61.453	0.044	62.4863	0.044	63.1778
0.045	61.4812	0.045	62.4583	0.045	63.1779
0.046	61.4534	0.046	62.4862	0.046	63.1501
0.047	61.4816	0.047	62.4862	0.047	63.1502
0.048	61.5098	0.048	62.5422	0.048	63.1503
0.049	61.482	0.049	62.5142	0.049	63.1784
0.05	61.4822	0.05	62.5142	0.05	63.1506
0.051	61.4825	0.051	62.4862	0.051	63.2067
0.052	61.4547	0.052	62.5141	0.052	63.1788
0.053	61.4829	0.053	62.4861	0.053	63.2069
0.054	61.4831	0.054	62.4861	0.054	63.1791
0.055	61.4553	0.055	62.4861	0.055	63.2072
0.056	61.4555	0.056	62.4861	0.056	63.2073
0.057	61.4837	0.057	62.4861	0.057	63.1795
0.058	61.5119	0.058	62.4861	0.058	63.1796
0.059	61.4561	0.059	62.4581	0.059	63.1798
0.06	61.4843	0.06	62.4581	0.06	63.1799
0.061	61.4845	0.061	62.486	0.061	63.1521
0.062	61.5127	0.062	62.486	0.062	63.1522
0.063	61.4849	0.063	62.486	0.063	63.1243
0.064	61.4852	0.064	62.486	0.064	63.1525
0.065	61.5413	0.065	62.486	0.065	63.1526
0.066	61.5136	0.066	62.486	0.066	63.1247
0.067	61.4858	0.067	62.5139	0.067	63.1529
0.068	61.514	0.068	62.5139	0.068	63.153
0.069	61.5142	0.069	62.4859	0.069	63.1531
0.07	61.4864	0.07	62.5139	0.07	63.1533
0.071	61.4586	0.071	62.4859	0.071	63.1534
0.072	61.4588	0.072	62.4859	0.072	63.2095
0.073	61.4591	0.073	62.4858	0.073	63.1816
0.074	61.4872	0.074	62.4858	0.074	63.2097
0.075	61.4875	0.075	62.4579	0.075	63.2099
0.076	61.5156	0.076	62.4858	0.076	63.21
0.077	61.4879	0.077	62.4578	0.077	63.1262
0.078	61.4881	0.078	62.4578	0.078	63.1543
0.079	61.4883	0.079	62.4578	0.079	63.1545
0.08	61.5165	0.08	62.4578	0.08	63.1826
0.081	61.5167	0.081	62.4578	0.081	63.1268
0.082	61.5169	0.082	62.5137	0.082	63.1549
0.083	61.5171	0.083	62.5137	0.083	63.183
0.084	61.5173	0.084	62.4857	0.084	63.1272
0.085	61.4616	0.085	62.5136	0.085	63.1832
0.086	61.4898	0.086	62.5136	0.086	63.1554
0.087	61.5179	0.087	62.4856	0.087	63.1835
0.088	61.4902	0.088	62.4856	0.088	63.1557
0.089	61.4624	0.089	62.4577	0.089	63.1838
0.09	61.4626	0.09	62.4856	0.09	63.1839
0.091	61.4908	0.091	62.4856	0.091	63.212
0.092	61.463	0.092	62.4856	0.092	63.1562
0.093	61.4912	0.093	62.4856	0.093	63.1843
0.094	61.4914	0.094	62.4576	0.094	63.1565
0.095	61.4916	0.095	62.4855	0.095	63.1566
0.096	61.4918	0.096	62.4575	0.096	63.1847
0.097	61.492	0.097	62.4575	0.097	63.1569
0.098	61.5202	0.098	62.4575	0.098	63.157
0.099	61.4925	0.099	62.4575	0.099	63.1571
0.1	61.4927	0.1	62.4575	0.1	63.1573
0.101	61.4929	0.101	62.4575	0.101	63.1854
0.102	61.4931	0.102	62.4575	0.102	63.1855
0.103	61.4933	0.103	62.5134	0.103	63.1577
0.104	61.4655	0.104	62.4854	0.104	63.1858
0.105	61.5217	0.105	62.4574	0.105	63.2139
0.106	61.4659	0.106	62.4574	0.106	63.186
0.107	61.4941	0.107	62.4574	0.107	63.1862
0.108	61.4664	0.108	62.4574	0.108	63.1583
0.109	61.4666	0.109	62.4294	0.109	63.1585
0.11	61.4948	0.11	62.4294	0.11	63.1306
0.111	61.467	0.111	62.4573	0.111	63.1307
0.112	61.5231	0.112	62.4293	0.112	63.1589
0.113	61.4954	0.113	62.4573	0.113	63.159
0.114	61.4956	0.114	62.4853	0.114	63.1591
0.115	61.5238	0.115	62.4573	0.115	63.1593
0.116	61.496	0.116	62.4573	0.116	63.1594
0.117	61.5242	0.117	62.4852	0.117	63.1595
0.118	61.4964	0.118	62.4852	0.118	63.1876
0.119	61.4966	0.119	62.4852	0.119	63.1598
0.12	61.4968	0.12	62.4852	0.12	63.1599
0.121	61.497	0.121	62.4852	0.121	63.1601
0.122	61.4693	0.122	62.4851	0.122	63.1882
0.123	61.4975	0.123	62.5131	0.123	63.1883
0.124	61.4417	0.124	62.4571	0.124	63.1884
0.125	61.4979	0.125	62.4851	0.125	63.1606
0.126	61.4981	0.126	62.4571	0.126	63.1607
0.127	61.4703	0.127	62.4571	0.127	63.1888
0.128	61.4985	0.128	62.4571	0.128	63.189
0.129	61.4987	0.129	62.4571	0.129	63.1611
0.13	61.4709	0.13	62.485	0.13	63.1333
0.131	61.5271	0.131	62.4571	0.131	63.1614
0.132	61.4993	0.132	62.485	0.132	63.1615
0.133	61.4995	0.133	62.485	0.133	63.1337
0.134	61.4718	0.134	62.457	0.134	63.1618
0.135	61.472	0.135	62.485	0.135	63.1619
0.136	61.4722	0.136	62.457	0.136	63.19
0.137	61.5004	0.137	62.4849	0.137	63.1902
0.138	61.4726	0.138	62.4849	0.138	63.1623
0.139	61.4728	0.139	62.4569	0.139	63.1625
0.14	61.473	0.14	62.4849	0.14	63.1906
0.141	61.4453	0.141	62.4289	0.141	63.1907
0.142	61.5014	0.142	62.4569	0.142	63.1629
0.143	61.4737	0.143	62.4289	0.143	63.163
0.144	61.5018	0.144	62.4569	0.144	63.1352
0.145	61.502	0.145	62.4568	0.145	63.1353
0.146	61.5023	0.146	62.4289	0.146	63.1634
0.147	61.4745	0.147	62.4288	0.147	63.1356
0.148	61.5027	0.148	62.4848	0.148	63.1637
0.149	61.5309	0.149	62.4568	0.149	63.1078
0.15	61.4751	0.15	62.4847	0.15	63.1919
0.151	61.4753	0.151	62.4568	0.151	63.1641
0.152	61.4755	0.152	62.4847	0.152	63.1642
0.153	61.4757	0.153	62.4567	0.153	63.1643
0.154	61.4759	0.154	62.4567	0.154	63.1645
0.155	61.4762	0.155	62.4567	0.155	63.1646
0.156	61.4764	0.156	62.4567	0.156	63.1927
0.157	61.4766	0.157	62.4567	0.157	63.2208
0.158	61.4768	0.158	62.4567	0.158	63.165
0.159	61.505	0.159	62.4287	0.159	63.1651
0.16	61.5052	0.16	62.4287	0.16	63.1653
0.161	61.5054	0.161	62.4566	0.161	63.1934
0.162	61.5056	0.162	62.4566	0.162	63.1655
0.163	61.5338	0.163	62.4286	0.163	63.1097
0.164	61.506	0.164	62.4845	0.164	63.1378
0.165	61.4782	0.165	62.4566	0.165	63.1659
0.166	61.5344	0.166	62.4565	0.166	63.1381
0.167	61.5066	0.167	62.4565	0.167	63.1942
0.168	61.4789	0.168	62.4565	0.168	63.1663
0.169	61.4791	0.169	62.4565	0.169	63.1385
0.17	61.4793	0.17	62.4845	0.17	63.1946
0.171	61.4795	0.171	62.4285	0.171	63.1947
0.172	61.5077	0.172	62.4285	0.172	63.1948
0.173	61.5079	0.173	62.4285	0.173	63.195
0.174	61.5081	0.174	62.4564	0.174	63.1671
0.175	61.5083	0.175	62.4005	0.175	63.1673
0.176	61.5085	0.176	62.4004	0.176	63.1394
0.177	61.4807	0.177	62.3725	0.177	63.1675
0.178	61.5089	0.178	62.4284	0.178	63.1397
0.179	61.4812	0.179	62.4564	0.179	63.1398
0.18	61.5093	0.18	62.4563	0.18	63.1679
0.181	61.5375	0.181	62.4563	0.181	63.1401
0.182	61.5098	0.182	62.4843	0.182	63.1682
0.183	61.538	0.183	62.4843	0.183	63.1683
0.184	61.4822	0.184	62.4563	0.184	63.1405
0.185	61.4824	0.185	62.4842	0.185	63.1966
0.186	61.4826	0.186	62.4563	0.186	63.1967
0.187	61.5108	0.187	62.4562	0.187	63.1968
0.188	61.483	0.188	62.4842	0.188	63.169
0.189	61.4832	0.189	62.4562	0.189	63.1971
0.19	61.4834	0.19	62.4562	0.19	63.1693
0.191	61.4837	0.191	62.4002	0.191	63.1694
0.192	61.5119	0.192	62.4002	0.192	63.1695
0.193	61.4841	0.193	62.4282	0.193	63.1417
0.194	61.5123	0.194	62.4282	0.194	63.1418
0.195	61.4845	0.195	62.4282	0.195	63.142
0.196	61.5127	0.196	62.4561	0.196	63.1421
0.197	61.5129	0.197	62.4281	0.197	63.1142
0.198	61.5131	0.198	62.4561	0.198	63.1144
0.199	61.5133	0.199	62.4561	0.199	63.1145
0.2	61.5135	0.2	62.456	0.2	63.1426
0.201	61.4858	0.201	62.456	0.201	63.1427
0.202	61.486	0.202	62.456	0.202	63.1709
0.203	61.4862	0.203	62.456	0.203	63.143
0.204	61.4584	0.204	62.428	0.204	63.1991
0.205	61.4586	0.205	62.456	0.205	63.1713
0.206	61.4868	0.206	62.456	0.206	63.1434
0.207	61.487	0.207	62.428	0.207	63.1435
0.208	61.4872	0.208	62.428	0.208	63.1437
0.209	61.5154	0.209	62.4	0.209	63.1438
0.21	61.4876	0.21	62.4279	0.21	63.1439
0.211	61.4878	0.211	62.4279	0.211	63.1441
0.212	61.516	0.212	62.3999	0.212	63.1442
0.213	61.5162	0.213	62.4559	0.213	63.1444
0.214	61.5164	0.214	62.3999	0.214	63.1725
0.215	61.5166	0.215	62.4279	0.215	63.1166
0.216	61.5168	0.216	62.4278	0.216	63.1727
0.217	61.5171	0.217	62.4278	0.217	63.1449
0.218	61.4893	0.218	62.4838	0.218	63.145
0.219	61.4895	0.219	62.4558	0.219	63.1452
0.22	61.4897	0.22	62.4558	0.22	63.1453
0.221	61.462	0.221	62.4558	0.221	63.1734
0.222	61.4901	0.222	62.4557	0.222	63.1735
0.223	61.4624	0.223	62.4557	0.223	63.1737
0.224	61.4905	0.224	62.4277	0.224	63.2018
0.225	61.4907	0.225	62.3997	0.225	63.1459
0.226	61.463	0.226	62.3997	0.226	63.1181
0.227	61.4912	0.227	62.3997	0.227	63.1183
0.228	61.4914	0.228	62.4277	0.228	63.1184
0.229	61.5196	0.229	62.4556	0.229	63.1465
0.23	61.4918	0.23	62.4276	0.23	63.1187
0.231	61.52	0.231	62.3997	0.231	63.1188
0.232	61.5482	0.232	62.4276	0.232	63.1189
0.233	61.4924	0.233	62.4276	0.233	63.147
0.234	61.4926	0.234	62.4556	0.234	63.1192
0.235	61.4928	0.235	62.4276	0.235	63.1473
0.236	61.493	0.236	62.4555	0.236	63.1474
0.237	61.4933	0.237	62.4275	0.237	63.1755
0.238	61.4655	0.238	62.3996	0.238	63.1197
0.239	61.4377	0.239	62.3995	0.239	63.1758
0.24	61.4659	0.24	62.4275	0.24	63.148
0.241	61.4661	0.241	62.3995	0.241	63.1201
0.242	61.4663	0.242	62.3715	0.242	63.1202
0.243	61.4945	0.243	62.3995	0.243	63.1484
0.244	61.5227	0.244	62.3995	0.244	63.1205
0.245	61.5229	0.245	62.3715	0.245	63.0927
0.246	61.4951	0.246	62.3995	0.246	63.1487
0.247	61.5233	0.247	62.3994	0.247	63.1489
0.248	61.5515	0.248	62.4274	0.248	63.121
0.249	61.5237	0.249	62.4554	0.249	63.0932
0.25	61.5239	0.25	62.4274	0.25	63.1493
0.251	61.5521	0.251	62.4273	0.251	63.1774
0.252	61.5523	0.252	62.4273	0.252	63.1775
0.253	61.4686	0.253	62.3993	0.253	63.1497
0.254	61.5248	0.254	62.3993	0.254	63.1498
0.255	61.497	0.255	62.4273	0.255	63.1499
0.256	61.5252	0.256	62.4273	0.256	63.1501
0.257	61.4695	0.257	62.3993	0.257	63.1502
0.258	61.4976	0.258	62.3993	0.258	63.1224
0.259	61.4699	0.259	62.3993	0.259	63.1225
0.26	61.526	0.26	62.3993	0.26	63.1227
0.261	61.5822	0.261	62.3992	0.261	63.1228
0.262	61.5544	0.262	62.3992	0.262	63.1229
0.263	61.5266	0.263	62.3992	0.263	63.123
0.264	61.5548	0.264	62.4272	0.264	63.1232
0.265	61.555	0.265	62.3712	0.265	63.1233
0.266	61.5832	0.266	62.4271	0.266	63.0955
0.267	61.4995	0.267	62.3991	0.267	63.1516
0.268	61.4997	0.268	62.4271	0.268	63.1237
0.269	61.472	0.269	62.3991	0.269	63.1518
0.27	61.5001	0.27	62.4271	0.27	63.124
0.271	61.4444	0.271	62.3991	0.271	63.1521
0.272	61.4446	0.272	62.4271	0.272	63.1522
0.273	61.4168	0.273	62.3991	0.273	63.1244
0.274	61.473	0.274	62.3991	0.274	63.1525
0.275	61.5012	0.275	62.3711	0.275	63.1247
0.276	61.5014	0.276	62.399	0.276	63.1527
0.277	61.4736	0.277	62.371	0.277	63.1249
0.278	61.4738	0.278	62.371	0.278	63.0971
0.279	61.53	0.279	62.371	0.279	63.1252
0.28	61.5302	0.28	62.399	0.28	63.1253
0.281	61.5584	0.281	62.3989	0.281	63.0975
0.282	61.5306	0.282	62.3989	0.282	63.1256
0.283	61.5588	0.283	62.4269	0.283	63.1257
0.284	61.531	0.284	62.3989	0.284	63.1258
0.285	61.5592	0.285	62.4269	0.285	63.126
0.286	61.5314	0.286	62.3989	0.286	63.1821
0.287	61.4757	0.287	62.3989	0.287	63.1262
0.288	61.5598	0.288	62.3989	0.288	63.1544
0.289	61.588	0.289	62.3988	0.289	63.1545
0.29	61.5603	0.29	62.3988	0.29	63.1546
0.291	61.5325	0.291	62.3988	0.291	63.1547
0.292	61.5607	0.292	62.3708	0.292	63.1269
0.293	61.5609	0.293	62.3708	0.293	63.127
0.294	61.5891	0.294	62.3428	0.294	63.1272
0.295	61.5613	0.295	62.3987	0.295	63.0714
0.296	61.5895	0.296	62.3987	0.296	63.1275
0.297	61.4778	0.297	62.3987	0.297	63.0996
0.298	61.5339	0.298	62.3987	0.298	63.1277
0.299	61.5062	0.299	62.3987	0.299	63.1279
0.3	61.5903	0.3	62.3427	0.3	63.1
0.301	61.5905	0.301	62.3987	0.301	63.1561
0.302	61.5907	0.302	62.4266	0.302	63.1562
0.303	61.4791	0.303	62.4266	0.303	63.1564
0.304	61.5072	0.304	62.4546	0.304	63.1285
0.305	61.5074	0.305	62.3986	0.305	63.1287
0.306	61.4797	0.306	62.3706	0.306	63.1568
0.307	61.5918	0.307	62.3986	0.307	63.1569
0.308	61.5081	0.308	62.3706	0.308	63.1011
0.309	61.4803	0.309	62.3706	0.309	63.1292
0.31	61.5085	0.31	62.3706	0.31	63.1293
0.311	61.5646	0.311	62.3426	0.311	63.1015
0.312	61.5648	0.312	62.3985	0.312	63.1296
0.313	61.565	0.313	62.3705	0.313	63.1297
0.314	61.5373	0.314	62.3705	0.314	63.1019
0.315	61.5655	0.315	62.3985	0.315	63.102
0.316	61.5377	0.316	62.3705	0.316	63.1301
0.317	61.5379	0.317	62.4264	0.317	63.1302
0.318	61.5381	0.318	62.3984	0.318	63.1304
0.319	61.5383	0.319	62.3984	0.319	63.1305
0.32	61.5106	0.32	62.3984	0.32	63.1586
0.321	61.5108	0.321	62.3984	0.321	63.1587
0.322	61.455	0.322	62.3984	0.322	63.1309
0.323	61.5671	0.323	62.3704	0.323	63.187
0.324	61.4834	0.324	62.3704	0.324	63.1591
0.325	61.5116	0.325	62.3703	0.325	63.1313
0.326	61.5957	0.326	62.3703	0.326	63.1035
0.327	61.512	0.327	62.3703	0.327	63.1036
0.328	61.4843	0.328	62.3983	0.328	63.1037
0.329	61.5124	0.329	62.3703	0.329	63.1039
0.33	61.5686	0.33	62.3423	0.33	63.076
0.331	61.5408	0.331	62.3982	0.331	63.1041
0.332	61.5131	0.332	62.3982	0.332	63.1322
0.333	61.5133	0.333	62.3982	0.333	63.1324
0.334	61.5135	0.334	62.3982	0.334	63.1325
0.335	61.5137	0.335	62.3982	0.335	63.1047
0.336	61.4859	0.336	62.3982	0.336	63.1328
0.337	61.4861	0.337	62.3981	0.337	63.1329
0.338	61.4584	0.338	62.3981	0.338	63.161
0.339	61.4586	0.339	62.3981	0.339	63.1611
0.34	61.5147	0.34	62.3421	0.34	63.1333
0.341	61.487	0.341	62.3701	0.341	63.1614
0.342	61.5151	0.342	62.3701	0.342	63.1056
0.343	61.4874	0.343	62.3701	0.343	63.1057
0.344	61.5156	0.344	62.398	0.344	63.1339
0.345	61.5438	0.345	62.37	0.345	63.106
0.346	61.516	0.346	62.37	0.346	63.0782
0.347	61.5162	0.347	62.3421	0.347	63.1063
0.348	61.5444	0.348	62.37	0.348	63.1344
0.349	61.4886	0.349	62.37	0.349	63.1345
0.35	61.5448	0.35	62.37	0.35	63.1067
0.351	61.517	0.351	62.3979	0.351	63.1348
0.352	61.4893	0.352	62.3979	0.352	63.1349
0.353	61.4895	0.353	62.3979	0.353	63.163
0.354	61.4897	0.354	62.3979	0.354	63.1352
0.355	61.4899	0.355	62.3699	0.355	63.1633
0.356	61.4621	0.356	62.3419	0.356	63.1354
0.357	61.4903	0.357	62.3699	0.357	63.1636
0.358	61.4905	0.358	62.3699	0.358	63.1357
0.359	61.5187	0.359	62.3419	0.359	63.1358
0.36	61.4909	0.36	62.3698	0.36	63.08
0.361	61.5191	0.361	62.3698	0.361	63.1081
0.362	61.5193	0.362	62.3418	0.362	63.0803
0.363	61.4916	0.363	62.3698	0.363	63.1364
0.364	61.5477	0.364	62.3698	0.364	63.1365
0.365	61.5479	0.365	62.3698	0.365	63.0807
0.366	61.5202	0.366	62.3698	0.366	63.1088
0.367	61.4924	0.367	62.3697	0.367	63.1089
0.368	61.4926	0.368	62.3697	0.368	63.1091
0.369	61.4928	0.369	62.3697	0.369	63.1372
0.37	61.465	0.37	62.3977	0.37	63.1373
0.371	61.4652	0.371	62.3697	0.371	63.1375
0.372	61.4655	0.372	62.3417	0.372	63.1376
0.373	61.4936	0.373	62.3417	0.373	63.1377
0.374	61.4939	0.374	62.3137	0.374	63.1379
0.375	61.4941	0.375	62.3137	0.375	63.11
0.376	61.5222	0.376	62.3696	0.376	63.1101
0.377	61.5224	0.377	62.3137	0.377	63.1103
0.378	61.5226	0.378	62.3136	0.378	63.1104
0.379	61.5229	0.379	62.3416	0.379	63.1105
0.38	61.5231	0.38	62.3695	0.38	63.1107
0.381	61.5233	0.381	62.3416	0.381	63.1108
0.382	61.5235	0.382	62.3415	0.382	63.1109
0.383	61.5237	0.383	62.3695	0.383	63.139
0.384	61.5239	0.384	62.3695	0.384	63.0832
0.385	61.5241	0.385	62.3695	0.385	63.1113
0.386	61.4963	0.386	62.3695	0.386	63.1115
0.387	61.4686	0.387	62.3695	0.387	63.1116
0.388	61.4968	0.388	62.3415	0.388	63.1397
0.389	61.497	0.389	62.3694	0.389	63.1399
0.39	61.4692	0.39	62.3694	0.39	63.1679
0.391	61.4974	0.391	62.3135	0.391	63.1401
0.392	61.4976	0.392	62.3134	0.392	63.1123
0.393	61.4978	0.393	62.3134	0.393	63.1404
0.394	61.498	0.394	62.3134	0.394	63.0846
0.395	61.5542	0.395	62.3414	0.395	63.0847
0.396	61.5544	0.396	62.3134	0.396	63.0848
0.397	61.5266	0.397	62.3693	0.397	63.085
0.398	61.5268	0.398	62.3413	0.398	63.0851
0.399	61.527	0.399	62.3693	0.399	63.1132
0.4	61.5272	0.4	62.3413	0.4	63.1133
0.401	61.4995	0.401	62.3693	0.401	63.1414
0.402	61.5277	0.402	62.3972	0.402	63.1416
0.403	61.4999	0.403	62.3413	0.403	63.1137
0.404	61.4721	0.404	62.3692	0.404	63.1139
0.405	61.5003	0.405	62.3412	0.405	63.114
0.406	61.4446	0.406	62.3412	0.406	63.1141
0.407	61.5007	0.407	62.3412	0.407	63.1143
0.408	61.473	0.408	62.3132	0.408	63.1424
0.409	61.5012	0.409	62.3132	0.409	63.1145
0.41	61.5293	0.41	62.3132	0.41	63.1706
0.411	61.5575	0.411	62.3132	0.411	63.1428
0.412	61.5577	0.412	62.3691	0.412	63.1149
0.413	61.502	0.413	62.3411	0.413	63.1151
0.414	61.5581	0.414	62.3691	0.414	63.1152
0.415	61.5583	0.415	62.3411	0.415	63.1153
0.416	61.5306	0.416	62.369	0.416	63.0875
0.417	61.5028	0.417	62.3411	0.417	63.0876
0.418	61.503	0.418	62.341	0.418	63.1157
0.419	61.5032	0.419	62.369	0.419	63.1159
0.42	61.4755	0.42	62.341	0.42	63.116
0.421	61.4757	0.421	62.341	0.421	63.0882
0.422	61.5039	0.422	62.341	0.422	63.1442
0.423	61.4761	0.423	62.341	0.423	63.1164
0.424	61.4763	0.424	62.313	0.424	63.1445
0.425	61.5045	0.425	62.313	0.425	63.1167
0.426	61.5047	0.426	62.285	0.426	63.1168
0.427	61.5049	0.427	62.3129	0.427	63.089
0.428	61.5331	0.428	62.3409	0.428	63.0891
0.429	61.5333	0.429	62.3129	0.429	63.0892
0.43	61.5335	0.43	62.3129	0.43	63.1173
0.431	61.5337	0.431	62.3409	0.431	63.1175
0.432	61.5339	0.432	62.3408	0.432	63.1176
0.433	61.5061	0.433	62.3408	0.433	63.1177
0.434	61.4784	0.434	62.3408	0.434	63.1179
0.435	61.4786	0.435	62.3688	0.435	63.118
0.436	61.5068	0.436	62.3687	0.436	63.1461
0.437	61.451	0.437	62.3408	0.437	63.1183
0.438	61.4792	0.438	62.3687	0.438	63.1464
0.439	61.5074	0.439	62.3128	0.439	63.1465
0.44	61.4796	0.44	62.3687	0.44	63.1187
0.441	61.4798	0.441	62.3127	0.441	63.0908
0.442	61.508	0.442	62.3127	0.442	63.091
0.443	61.4803	0.443	62.3127	0.443	63.0911
0.444	61.5085	0.444	62.2847	0.444	63.0633
0.445	61.5087	0.445	62.3406	0.445	63.0914
0.446	61.5089	0.446	62.3406	0.446	63.0635
0.447	61.5091	0.447	62.2847	0.447	63.0916
0.448	61.5093	0.448	62.3406	0.448	63.0638
0.449	61.5095	0.449	62.3406	0.449	63.0919
0.45	61.5097	0.45	62.3406	0.45	63.12
0.451	61.4819	0.451	62.3685	0.451	63.1201
0.452	61.5101	0.452	62.3406	0.452	63.0923
0.453	61.4823	0.453	62.3685	0.453	63.1484
0.454	61.4826	0.454	62.3125	0.454	63.1205
0.455	61.4828	0.455	62.3125	0.455	63.1207
0.456	61.511	0.456	62.3125	0.456	63.1488
0.457	61.4832	0.457	62.3125	0.457	63.1489
0.458	61.4834	0.458	62.2845	0.458	63.1211
0.459	61.4836	0.459	62.3125	0.459	63.1212
0.46	61.5397	0.46	62.2845	0.46	63.0934
0.461	61.512	0.461	62.2845	0.461	63.0935
0.462	61.5122	0.462	62.3124	0.462	63.0936
0.463	61.5124	0.463	62.3124	0.463	63.0658
0.464	61.5406	0.464	62.3124	0.464	63.0939
0.465	61.5128	0.465	62.3124	0.465	63.0661
0.466	61.513	0.466	62.3403	0.466	63.0662
0.467	61.5132	0.467	62.3403	0.467	63.0943
0.468	61.4855	0.468	62.3403	0.468	63.0665
0.469	61.5137	0.469	62.3403	0.469	63.1225
0.47	61.4859	0.47	62.3403	0.47	63.0947
0.471	61.4581	0.471	62.3123	0.471	63.0948
0.472	61.4863	0.472	62.3123	0.472	63.1509
0.473	61.4865	0.473	62.3123	0.473	63.1231
0.474	61.5147	0.474	62.2843	0.474	63.0952
0.475	61.4869	0.475	62.3402	0.475	63.0954
0.476	61.4871	0.476	62.2843	0.476	63.1235
0.477	61.5433	0.477	62.2842	0.477	63.0956
0.478	61.5155	0.478	62.3122	0.478	63.0958
0.479	61.5437	0.479	62.2842	0.479	63.0679
0.48	61.5159	0.48	62.3122	0.48	63.0681
0.481	61.5162	0.481	62.3122	0.481	63.0962
0.482	61.5164	0.482	62.3121	0.482	63.0963
0.483	61.4886	0.483	62.3121	0.483	63.0685
0.484	61.4888	0.484	62.3401	0.484	63.0966
0.485	61.489	0.485	62.3121	0.485	63.0687
0.486	61.5172	0.486	62.3401	0.486	63.1248
0.487	61.4894	0.487	62.34	0.487	63.097
0.488	61.4896	0.488	62.3121	0.488	63.1251
0.489	61.4619	0.489	62.312	0.489	63.0693
0.49	61.4621	0.49	62.312	0.49	63.0974
0.491	61.4903	0.491	62.312	0.491	63.1255
0.492	61.4625	0.492	62.284	0.492	63.0976
0.493	61.5187	0.493	62.256	0.493	63.1257
0.494	61.5189	0.494	62.284	0.494	63.0699
0.495	61.5191	0.495	62.284	0.495	63.0701
0.496	61.5193	0.496	62.284	0.496	63.0702
0.497	61.5195	0.497	62.2839	0.497	63.0703
0.498	61.5197	0.498	62.3119	0.498	63.0984
0.499	61.5479	0.499	62.3399	0.499	63.0706
0.5	61.5201	0.5	62.3119	0.5	63.0707
0.501	61.4924	0.501	62.2839	0.501	63.0988
0.502	61.4646	0.502	62.3119	0.502	63.099
0.503	61.4648	0.503	62.3118	0.503	63.1271
0.504	61.465	0.504	62.2839	0.504	63.1272
0.505	61.4652	0.505	62.2838	0.505	63.1553
0.506	61.4934	0.506	62.2559	0.506	63.0715
0.507	61.4936	0.507	62.2838	0.507	63.0717
0.508	61.4938	0.508	62.2838	0.508	63.0998
0.509	61.522	0.509	62.2838	0.509	63.0719
0.51	61.4942	0.51	62.2278	0.51	63.1
0.511	61.5224	0.511	62.3117	0.511	63.0722
0.512	61.5226	0.512	62.2837	0.512	63.0723
0.513	61.5228	0.513	62.2837	0.513	63.0725
0.514	61.551	0.514	62.2837	0.514	63.1006
0.515	61.5512	0.515	62.3117	0.515	63.0727
0.516	61.5235	0.516	62.3117	0.516	63.0729
0.517	61.5237	0.517	62.3396	0.517	63.073
0.518	61.4959	0.518	62.3116	0.518	63.1011
0.519	61.4961	0.519	62.2836	0.519	63.0733
0.52	61.4963	0.52	62.3116	0.52	63.1293
0.521	61.4965	0.521	62.2836	0.521	63.1295
0.522	61.4688	0.522	62.2836	0.522	63.1016
0.523	61.4969	0.523	62.2836	0.523	63.1018
0.524	61.4971	0.524	62.2556	0.524	63.0739
0.525	61.5253	0.525	62.2556	0.525	63.13
0.526	61.4976	0.526	62.2276	0.526	63.0742
0.527	61.4978	0.527	62.2555	0.527	63.0464
0.528	61.526	0.528	62.2835	0.528	63.0465
0.529	61.5262	0.529	62.2835	0.529	63.0746
0.53	61.5543	0.53	62.2835	0.53	63.1027
0.531	61.4986	0.531	62.2835	0.531	63.1028
0.532	61.4988	0.532	62.2835	0.532	63.047
0.533	61.555	0.533	62.3114	0.533	63.1031
0.534	61.5272	0.534	62.3114	0.534	63.1032
0.535	61.5274	0.535	62.2834	0.535	63.0754
0.536	61.4997	0.536	62.2834	0.536	63.1035
0.537	61.4999	0.537	62.2834	0.537	63.1036
0.538	61.4721	0.538	62.2554	0.538	63.1038
0.539	61.5003	0.539	62.2833	0.539	63.1039
0.54	61.5005	0.54	62.2554	0.54	63.104
0.541	61.5007	0.541	62.2553	0.541	63.1042
0.542	61.5009	0.542	62.2553	0.542	63.1043
0.543	61.5011	0.543	62.2553	0.543	63.0765
0.544	61.5293	0.544	62.2273	0.544	63.0766
0.545	61.5295	0.545	62.2553	0.545	63.0767
0.546	61.5297	0.546	62.2553	0.546	63.0769
0.547	61.5579	0.547	62.2553	0.547	63.049
0.548	61.5301	0.548	62.2832	0.548	63.0771
0.549	61.5583	0.549	62.2552	0.549	63.0773
0.55	61.5026	0.55	62.3112	0.55	63.0774
0.551	61.5028	0.551	62.2832	0.551	63.0775
0.552	61.531	0.552	62.2832	0.552	63.1056
0.553	61.5032	0.553	62.2831	0.553	63.1058
0.554	61.5314	0.554	62.3111	0.554	63.1059
0.555	61.5036	0.555	62.2552	0.555	63.134
0.556	61.5038	0.556	62.2551	0.556	63.1062
0.557	61.4761	0.557	62.2551	0.557	63.0783
0.558	61.5042	0.558	62.2831	0.558	63.0785
0.559	61.5044	0.559	62.2551	0.559	63.0786
0.56	61.5047	0.56	62.2551	0.56	63.1067
0.561	61.5049	0.561	62.2551	0.561	63.1068
0.562	61.5051	0.562	62.255	0.562	63.079
0.563	61.5333	0.563	62.283	0.563	63.0512
0.564	61.5335	0.564	62.283	0.564	63.0793
0.565	61.5337	0.565	62.283	0.565	63.0794
0.566	61.5618	0.566	62.283	0.566	63.0516
0.567	61.5341	0.567	62.2829	0.567	63.0797
0.568	61.5343	0.568	62.2829	0.568	63.0798
0.569	61.5345	0.569	62.2829	0.569	63.1079
0.57	61.4788	0.57	62.3109	0.57	63.0801
0.571	61.5349	0.571	62.2829	0.571	63.1082
0.572	61.5072	0.572	62.2549	0.572	63.1363
0.573	61.5074	0.573	62.2269	0.573	63.1084
0.574	61.5076	0.574	62.2549	0.574	63.1086
0.575	61.5078	0.575	62.2269	0.575	63.0807
0.576	61.536	0.576	62.2269	0.576	63.0809
0.577	61.5641	0.577	62.2548	0.577	63.053
0.578	61.5084	0.578	62.2548	0.578	63.0811
0.579	61.5366	0.579	62.2828	0.579	63.0533
0.58	61.5088	0.58	62.2828	0.58	63.0534
0.581	61.537	0.581	62.2548	0.581	63.0536
0.582	61.5652	0.582	62.2548	0.582	63.0537
0.583	61.5654	0.583	62.2548	0.583	63.0818
0.584	61.5656	0.584	62.2827	0.584	63.0819
0.585	61.5378	0.585	62.2547	0.585	63.0821
0.586	61.538	0.586	62.2827	0.586	63.0822
0.587	61.5383	0.587	62.2547	0.587	63.1103
0.588	61.5105	0.588	62.2547	0.588	63.1104
0.589	61.4827	0.589	62.2826	0.589	63.0826
0.59	61.5109	0.59	62.2267	0.59	63.1107
0.591	61.5111	0.591	62.2267	0.591	63.1108
0.592	61.5393	0.592	62.2266	0.592	63.055
0.593	61.5395	0.593	62.1987	0.593	63.0831
0.594	61.5117	0.594	62.2546	0.594	63.0273
0.595	61.5399	0.595	62.2266	0.595	63.0834
0.596	61.5122	0.596	62.2266	0.596	63.0556
0.597	61.5683	0.597	62.2546	0.597	63.0837
0.598	61.5406	0.598	62.2545	0.598	63.0558
0.599	61.5687	0.599	62.2545	0.599	63.0839
0.6	61.541	0.6	62.2545	0.6	63.0841
0.601	61.5132	0.601	62.2545	0.601	63.0562
0.602	61.5134	0.602	62.2545	0.602	63.0564
0.603	61.4856	0.603	62.2824	0.603	63.0845
0.604	61.5138	0.604	62.2824	0.604	63.0846
0.605	61.4861	0.605	62.2265	0.605	63.0568
0.606	61.4863	0.606	62.2544	0.606	63.1128
0.607	61.4865	0.607	62.1985	0.607	63.085
0.608	61.4867	0.608	62.2264	0.608	63.1131
0.609	61.5149	0.609	62.2264	0.609	63.0853
0.61	61.5151	0.61	62.1984	0.61	63.0574
0.611	61.5153	0.611	62.2264	0.611	63.0855
0.612	61.5435	0.612	62.2264	0.612	63.0577
0.613	61.5437	0.613	62.2263	0.613	63.0858
0.614	61.5159	0.614	62.2263	0.614	63.058
0.615	61.5441	0.615	62.2263	0.615	63.0861
0.616	61.5163	0.616	62.2822	0.616	63.0862
0.617	61.4886	0.617	62.2543	0.617	63.0863
0.618	61.4888	0.618	62.2542	0.618	63.0865
0.619	61.517	0.619	62.2822	0.619	63.0866
0.62	61.5172	0.62	62.2542	0.62	63.0867
0.621	61.4614	0.621	62.2542	0.621	63.0869
0.622	61.4616	0.622	62.2542	0.622	63.087
0.623	61.4898	0.623	62.2262	0.623	63.1151
0.624	61.4621	0.624	62.2262	0.624	63.1152
0.625	61.4902	0.625	62.2541	0.625	63.0874
0.626	61.4904	0.626	62.1982	0.626	63.0596
0.627	61.5466	0.627	62.1982	0.627	63.1156
0.628	61.5188	0.628	62.1982	0.628	63.0598
0.629	61.519	0.629	62.1981	0.629	63.06
0.63	61.5472	0.63	62.2261	0.63	63.0601
0.631	61.5195	0.631	62.2541	0.631	63.0602
0.632	61.5476	0.632	62.254	0.632	63.0604
0.633	61.5199	0.633	62.2261	0.633	63.0885
0.634	61.5201	0.634	62.254	0.634	63.1166
0.635	61.5203	0.635	62.254	0.635	63.0887
0.636	61.5205	0.636	62.282	0.636	63.0889
0.637	61.4927	0.637	62.254	0.637	63.089
0.638	61.5209	0.638	62.226	0.638	63.0891
0.639	61.5211	0.639	62.2539	0.639	63.0893
0.64	61.4654	0.64	62.226	0.64	63.0894
0.641	61.4936	0.641	62.2259	0.641	63.1175
0.642	61.4658	0.642	62.1979	0.642	63.0897
0.643	61.522	0.643	62.1979	0.643	63.0898
0.644	61.5222	0.644	62.1979	0.644	63.062
0.645	61.5504	0.645	62.2259	0.645	63.0621
0.646	61.5226	0.646	62.2259	0.646	63.0622
0.647	61.5508	0.647	62.1979	0.647	63.0344
0.648	61.523	0.648	62.2258	0.648	63.0625
0.649	61.5232	0.649	62.2258	0.649	63.0626
0.65	61.5514	0.65	62.2258	0.65	63.0628
0.651	61.5236	0.651	62.2258	0.651	63.1188
0.652	61.5238	0.652	62.2258	0.652	63.063
0.653	61.4961	0.653	62.2258	0.653	63.0632
0.654	61.5243	0.654	62.2257	0.654	63.0633
0.655	61.4685	0.655	62.2257	0.655	63.1194
0.656	61.4967	0.656	62.2257	0.656	63.0915
0.657	61.4969	0.657	62.2257	0.657	63.0917
0.658	61.4971	0.658	62.2257	0.658	63.0638
0.659	61.4973	0.659	62.1977	0.659	63.064
0.66	61.4975	0.66	62.1977	0.66	63.0641
0.661	61.4977	0.661	62.2257	0.661	63.0363
0.662	61.5259	0.662	62.1977	0.662	62.9804
0.663	61.5261	0.663	62.1977	0.663	63.0085
0.664	61.5263	0.664	62.1976	0.664	63.0367
0.665	61.5266	0.665	62.1976	0.665	63.0648
0.666	61.5268	0.666	62.1976	0.666	63.0369
0.667	61.527	0.667	62.2535	0.667	63.0371
0.668	61.4992	0.668	62.2255	0.668	63.0372
0.669	61.4994	0.669	62.2255	0.669	63.0653
0.67	61.4996	0.67	62.2255	0.67	63.0654
0.671	61.4998	0.671	62.2255	0.671	63.0656
0.672	61.4721	0.672	62.1975	0.672	63.0937
0.673	61.5002	0.673	62.1975	0.673	63.0658
0.674	61.5005	0.674	62.1975	0.674	63.066
0.675	61.5007	0.675	62.1695	0.675	63.0381
0.676	61.4729	0.676	62.1695	0.676	63.0382
0.677	61.529	0.677	62.1695	0.677	63.0664
0.678	61.5013	0.678	62.1695	0.678	63.0385
0.679	61.5015	0.679	62.1694	0.679	63.0386
0.68	61.5017	0.68	62.1694	0.68	63.0388
0.681	61.5299	0.681	62.1974	0.681	63.011
0.682	61.5021	0.682	62.1974	0.682	63.0111
0.683	61.5303	0.683	62.1974	0.683	63.0392
0.684	61.5025	0.684	62.2253	0.684	63.0393
0.685	61.5587	0.685	62.2253	0.685	63.0674
0.686	61.5029	0.686	62.1973	0.686	63.0676
0.687	61.5032	0.687	62.2253	0.687	63.0677
0.688	61.5034	0.688	62.1693	0.688	63.0958
0.689	61.4756	0.689	62.1973	0.689	63.068
0.69	61.5038	0.69	62.1693	0.69	62.8443
0.691	61.504	0.691	62.1972	0.691	63.0682
0.692	61.5042	0.692	62.1693	0.692	63.0963
0.693	61.5044	0.693	62.1692	0.693	63.0685
0.694	61.5046	0.694	62.1972	0.694	63.0127
0.695	61.5328	0.695	62.1972	0.695	63.0128
0.696	61.561	0.696	62.1692	0.696	63.0409
0.697	61.5332	0.697	62.1692	0.697	63.041
0.698	61.5055	0.698	62.1972	0.698	62.9852
0.699	61.5336	0.699	62.1971	0.699	63.0413
0.7	61.5339	0.7	62.2251	0.7	63.0694
0.701	61.5061	0.701	62.1971	0.701	63.0136
0.702	61.5343	0.702	62.1971	0.702	63.0417
0.703	61.5065	0.703	62.2251	0.703	63.0418
0.704	61.5067	0.704	62.1691	0.704	63.0979
0.705	61.5069	0.705	62.197	0.705	63.0701
0.706	61.4791	0.706	62.225	0.706	63.0423
0.707	61.4794	0.707	62.169	0.707	63.0144
0.708	61.4796	0.708	62.197	0.708	63.2104
0.709	61.4798	0.709	62.169	0.709	63.0427
0.71	61.48	0.71	62.169	0.71	63.0428
0.711	61.5082	0.711	62.169	0.711	63.0989
0.712	61.5363	0.712	62.169	0.712	63.0431
0.713	61.5086	0.713	62.169	0.713	63.0152
0.714	61.5368	0.714	62.169	0.714	62.9874
0.715	61.537	0.715	62.1689	0.715	62.9875
0.716	61.5092	0.716	62.2249	0.716	63.0156
0.717	61.5654	0.717	62.1969	0.717	63.0997
0.718	61.5376	0.718	62.1689	0.718	63.0718
0.719	61.4819	0.719	62.1689	0.719	63.016
0.72	61.51	0.72	62.1968	0.72	63.0441
0.721	61.4823	0.721	62.1968	0.721	63.0442
0.722	61.4825	0.722	62.1968	0.722	63.0164
0.723	61.5107	0.723	62.1688	0.723	63.0166
0.724	61.5109	0.724	62.1688	0.724	63.0167
0.725	61.5111	0.725	62.1688	0.725	63.0448
0.726	61.5113	0.726	62.1408	0.726	63.017
0.727	61.5115	0.727	62.1688	0.727	63.073
0.728	61.5117	0.728	62.1688	0.728	63.0452
0.729	61.5119	0.729	62.1687	0.729	62.9614
0.73	61.5401	0.73	62.1967	0.73	63.0455
0.731	61.5123	0.731	62.1967	0.731	62.9896
0.732	61.5685	0.732	62.1967	0.732	63.0737
0.733	61.5407	0.733	62.1966	0.733	63.0179
0.734	61.5409	0.734	62.1966	0.734	63.018
0.735	61.4852	0.735	62.2246	0.735	62.9902
0.736	61.5134	0.736	62.2246	0.736	63.0463
0.737	61.4576	0.737	62.1966	0.737	63.0464
0.738	61.4858	0.738	62.1686	0.738	63.0745
0.739	61.486	0.739	62.1406	0.739	63.0466
0.74	61.4862	0.74	62.1686	0.74	63.1027
0.741	61.5144	0.741	62.1686	0.741	62.991
0.742	61.4867	0.742	62.1406	0.742	63.0191
0.743	61.5148	0.743	62.1406	0.743	63.0472
0.744	61.515	0.744	62.1405	0.744	62.9914
0.745	61.5153	0.745	62.1405	0.745	62.9356
0.746	61.5434	0.746	62.1405	0.746	62.9916
0.747	61.5436	0.747	62.1685	0.747	62.9918
0.748	61.5438	0.748	62.1685	0.748	62.9639
0.749	61.5441	0.749	62.1405	0.749	62.992
0.75	61.5163	0.75	62.1964	0.75	62.9922
0.751	61.5165	0.751	62.1684	0.751	63.0203
0.752	61.5167	0.752	62.1684	0.752	63.0484
0.753	61.5169	0.753	62.1404	0.753	62.9926
0.754	61.4892	0.754	62.1684	0.754	63.0487
0.755	61.4894	0.755	62.1684	0.755	63.0488
0.756	61.4896	0.756	62.1404	0.756	62.993
0.757	61.4898	0.757	62.1404	0.757	62.9651
0.758	61.49	0.758	62.1403	0.758	63.0492
0.759	61.4902	0.759	62.1124	0.759	63.0493
0.76	61.4904	0.76	62.1123	0.76	63.0495
0.761	61.5186	0.761	62.1123	0.761	63.0216
0.762	61.5188	0.762	62.1123	0.762	63.0217
0.763	61.547	0.763	62.1403	0.763	63.0498
0.764	61.5192	0.764	62.1123	0.764	62.9661
0.765	61.5194	0.765	62.1402	0.765	63.0501
0.766	61.5476	0.766	62.1682	0.766	62.9943
0.767	61.5198	0.767	62.1402	0.767	63.0504
0.768	61.548	0.768	62.1402	0.768	62.9946
0.769	61.5482	0.769	62.1682	0.769	62.9388
0.77	61.5205	0.77	62.1681	0.77	63.0788
0.771	61.5207	0.771	62.1681	0.771	63.0509
0.772	61.4929	0.772	62.1681	0.772	63.079
0.773	61.4931	0.773	62.1681	0.773	62.9673
0.774	61.4933	0.774	62.1121	0.774	63.0513
0.775	61.4935	0.775	62.0842	0.775	63.0515
0.776	61.4937	0.776	62.1401	0.776	63.0236
0.777	61.5219	0.777	62.0841	0.777	63.0517
0.778	61.5221	0.778	62.0561	0.778	63.0519
0.779	61.4944	0.779	62.1121	0.779	62.9681
0.78	61.5505	0.78	62.14	0.78	63.0241
0.781	61.5228	0.781	62.112	0.781	62.9963
0.782	61.523	0.782	62.14	0.782	62.9405
0.783	61.5232	0.783	62.084	0.783	63.0245
0.784	61.4954	0.784	62.084	0.784	62.9967
0.785	61.4956	0.785	62.14	0.785	63.0248
0.786	61.5238	0.786	62.1679	0.786	63.0529
0.787	61.524	0.787	62.1679	0.787	63.0251
0.788	61.4683	0.788	62.1119	0.788	63.0532
0.789	61.4685	0.789	62.1119	0.789	63.0533
0.79	61.4967	0.79	62.1119	0.79	63.0535
0.791	61.4969	0.791	62.0839	0.791	63.0536
0.792	61.4971	0.792	62.1119	0.792	63.0258
0.793	61.5253	0.793	62.1398	0.793	63.0259
0.794	61.5255	0.794	62.1398	0.794	63.054
0.795	61.4977	0.795	62.0839	0.795	62.9982
0.796	61.4979	0.796	62.1118	0.796	63.0263
0.797	61.5261	0.797	62.1398	0.797	62.9984
0.798	61.5823	0.798	62.1118	0.798	62.9986
0.799	61.4985	0.799	62.0838	0.799	62.9987
0.8	61.4988	0.8	62.1957	0.8	63.0268
0.801	61.499	0.801	62.0838	0.801	63.0549
0.802	61.4992	0.802	62.1957	0.802	63.0271
0.803	61.4994	0.803	62.1117	0.803	63.0272
0.804	61.4996	0.804	62.1397	0.804	63.0553
0.805	61.4998	0.805	62.1397	0.805	63.0555
0.806	61.444	0.806	62.1397	0.806	63.0276
0.807	61.5002	0.807	62.1676	0.807	63.0557
0.808	61.5284	0.808	62.1116	0.808	63.0279
0.809	61.5286	0.809	62.0557	0.809	63.056
0.81	61.5288	0.81	62.0557	0.81	63.0281
0.811	61.529	0.811	62.0557	0.811	63.0003
0.812	61.5292	0.812	62.1396	0.812	63.0284
0.813	61.5015	0.813	62.0556	0.813	63.0006
0.814	61.5296	0.814	62.0556	0.814	63.0007
0.815	61.5299	0.815	62.0836	0.815	63.0288
0.816	61.5301	0.816	62.0836	0.816	63.001
0.817	61.5023	0.817	62.1115	0.817	62.9731
0.818	61.5305	0.818	62.1115	0.818	63.0292
0.819	61.5027	0.819	62.1395	0.819	63.0294
0.82	61.5029	0.82	62.1394	0.82	63.0015
0.821	61.4752	0.821	62.1394	0.821	63.0576
0.822	61.5033	0.822	62.1114	0.822	63.0018
0.823	61.5035	0.823	62.1674	0.823	63.0299
0.824	61.4758	0.824	62.0555	0.824	63.03
0.825	61.504	0.825	62.0834	0.825	63.0022
0.826	61.5042	0.826	62.0555	0.826	63.0023
0.827	61.5044	0.827	62.0834	0.827	63.0024
0.828	61.5046	0.828	62.0834	0.828	63.0305
0.829	61.5048	0.829	62.0554	0.829	63.0027
0.83	61.533	0.83	62.1113	0.83	63.0028
0.831	61.5332	0.831	62.1393	0.831	63.003
0.832	61.5334	0.832	62.0274	0.832	63.0031
0.833	61.5056	0.833	62.0833	0.833	63.0312
0.834	61.5338	0.834	62.0833	0.834	63.0034
0.835	61.5061	0.835	62.1392	0.835	63.0035
0.836	61.5342	0.836	62.1392	0.836	63.0316
0.837	61.5065	0.837	62.0833	0.837	63.0318
0.838	61.5346	0.838	62.1112	0.838	63.0319
0.839	61.5069	0.839	62.0553	0.839	63.032
0.84	61.4791	0.84	62.0832	0.84	63.0601
0.841	61.5073	0.841	62.0552	0.841	63.0323
0.842	61.5075	0.842	62.0552	0.842	63.0324
0.843	61.5077	0.843	62.0552	0.843	63.0605
0.844	61.5359	0.844	62.0272	0.844	63.0327
0.845	61.5361	0.845	62.0832	0.845	63.0048
0.846	61.5363	0.846	62.1111	0.846	62.977
0.847	61.5365	0.847	62.0551	0.847	63.0051
0.848	61.5088	0.848	62.1111	0.848	63.0052
0.849	61.5369	0.849	62.1111	0.849	63.0054
0.85	61.5371	0.85	62.111	0.85	63.0055
0.851	61.5094	0.851	62.111	0.851	62.9777
0.852	61.5096	0.852	62.0551	0.852	63.0058
0.853	61.5098	0.853	62.083	0.853	63.0059
0.854	61.51	0.854	62.111	0.854	63.034
0.855	61.4822	0.855	62.111	0.855	63.0621
0.856	61.5384	0.856	62.083	0.856	63.0343
0.857	61.5106	0.857	62.083	0.857	63.0064
0.858	61.5108	0.858	62.055	0.858	63.0066
0.859	61.539	0.859	62.055	0.859	63.0347
0.86	61.5392	0.86	62.055	0.86	62.9789
0.861	61.5394	0.861	62.0549	0.861	63.007
0.862	61.5117	0.862	62.027	0.862	62.9512
0.863	61.5399	0.863	62.0829	0.863	63.0072
0.864	61.5121	0.864	62.0829	0.864	62.9794
0.865	61.5682	0.865	62.0549	0.865	63.0355
0.866	61.5405	0.866	62.0549	0.866	63.0076
0.867	61.4847	0.867	62.0828	0.867	63.0358
0.868	61.4849	0.868	62.1108	0.868	63.0079
0.869	61.5131	0.869	62.0828	0.869	63.008
0.87	61.5134	0.87	62.1108	0.87	63.0361
0.871	61.5415	0.871	62.0828	0.871	63.0363
0.872	61.4858	0.872	62.0828	0.872	63.0364
0.873	61.514	0.873	62.0827	0.873	63.0086
0.874	61.5142	0.874	62.0548	0.874	63.0367
0.875	61.5144	0.875	62.0547	0.875	63.0088
0.876	61.4866	0.876	62.0547	0.876	63.009
0.877	61.5428	0.877	62.0547	0.877	62.9811
0.878	61.515	0.878	62.0547	0.878	63.0092
0.879	61.5432	0.879	62.0547	0.879	62.9814
0.88	61.5154	0.88	62.0547	0.88	62.9815
0.881	61.5156	0.881	62.0267	0.881	62.9817
0.882	61.5438	0.882	62.0546	0.882	62.9818
0.883	61.544	0.883	62.0826	0.883	62.9819
0.884	61.5163	0.884	62.0826	0.884	62.9821
0.885	61.4885	0.885	62.0546	0.885	63.0102
0.886	61.4887	0.886	62.0826	0.886	63.0103
0.887	61.4889	0.887	62.0825	0.887	63.0384
0.888	61.4891	0.888	62.0546	0.888	63.0386
0.889	61.5173	0.889	62.0545	0.889	63.0107
0.89	61.4895	0.89	62.0545	0.89	63.0108
0.891	61.5177	0.891	62.0825	0.891	62.983
0.892	61.49	0.892	62.0545	0.892	63.0111
0.893	61.4902	0.893	62.0265	0.893	63.0112
0.894	61.5183	0.894	61.9985	0.894	62.9834
0.895	61.5186	0.895	62.0265	0.895	62.9835
0.896	61.5188	0.896	62.0544	0.896	62.9837
0.897	61.491	0.897	62.0544	0.897	62.9838
0.898	61.5192	0.898	62.0264	0.898	62.9839
0.899	61.5194	0.899	62.0544	0.899	62.9841
0.9	61.5476	0.9	62.0544	0.9	63.0122
0.901	61.4918	0.901	62.0544	0.901	62.9843
0.902	61.4641	0.902	62.0544	0.902	63.0124
0.903	61.4922	0.903	62.0823	0.903	63.0126
0.904	61.4925	0.904	62.0543	0.904	63.0127
0.905	61.4647	0.905	62.0543	0.905	63.0128
0.906	61.4929	0.906	62.0263	0.906	63.013
0.907	61.5211	0.907	61.9983	0.907	63.0131
0.908	61.4933	0.908	62.0543	0.908	62.9853
0.909	61.5215	0.909	62.0263	0.909	63.0134
0.91	61.5217	0.91	62.0263	0.91	62.9855
0.911	61.5219	0.911	62.0263	0.911	63.0136
0.912	61.5221	0.912	62.0262	0.912	62.9858
0.913	61.5223	0.913	62.0542	0.913	62.9859
0.914	61.5225	0.914	62.0542	0.914	62.9861
0.915	61.4948	0.915	62.0542	0.915	62.9862
0.916	61.495	0.916	62.0542	0.916	62.9863
0.917	61.5232	0.917	62.1101	0.917	62.9865
0.918	61.5234	0.918	62.0821	0.918	63.0146
0.919	61.5236	0.919	62.0541	0.919	63.0147
0.92	61.4678	0.92	62.0541	0.92	62.9869
0.921	61.468	0.921	62.0541	0.921	63.0429
0.922	61.4962	0.922	62.0261	0.922	63.0151
0.923	61.4964	0.923	62.0261	0.923	63.0152
0.924	61.4966	0.924	62.0261	0.924	63.0154
0.925	61.4689	0.925	61.9981	0.925	63.0155
0.926	61.4691	0.926	62.026	0.926	62.9877
0.927	61.4973	0.927	62.026	0.927	62.9598
0.928	61.4695	0.928	61.998	0.928	62.96
0.929	61.5256	0.929	62.026	0.929	62.9601
0.93	61.5259	0.93	61.998	0.93	62.9882
0.931	61.4701	0.931	62.026	0.931	63.0163
0.932	61.5263	0.932	62.026	0.932	62.9605
0.933	61.5265	0.933	62.0259	0.933	62.9886
0.934	61.4987	0.934	62.0539	0.934	63.0167
0.935	61.4989	0.935	62.0259	0.935	63.0168
0.936	61.4712	0.936	62.0539	0.936	63.017
0.937	61.4993	0.937	62.0259	0.937	63.0171
0.938	61.4716	0.938	62.0538	0.938	63.0172
0.939	61.4438	0.939	61.9979	0.939	63.0453
0.94	61.472	0.94	61.9979	0.94	62.9895
0.941	61.5002	0.941	62.0258	0.941	62.9897
0.942	61.5004	0.942	62.0258	0.942	62.9898
0.943	61.5006	0.943	61.9978	0.943	62.9899
0.944	61.5008	0.944	61.9978	0.944	62.9621
0.945	61.501	0.945	61.9978	0.945	62.9622
0.946	61.5012	0.946	62.0258	0.946	62.9624
0.947	61.4734	0.947	62.0257	0.947	62.9625
0.948	61.5016	0.948	61.9978	0.948	62.9626
0.949	61.5298	0.949	62.0257	0.949	62.9907
0.95	61.53	0.95	62.0537	0.95	62.9629
0.951	61.5023	0.951	62.0257	0.951	62.991
0.952	61.5025	0.952	62.0257	0.952	62.9632
0.953	61.4747	0.953	62.0256	0.953	62.9913
0.954	61.5029	0.954	62.0256	0.954	62.9914
0.955	61.4751	0.955	62.0256	0.955	63.0195
0.956	61.4753	0.956	62.0256	0.956	63.0196
0.957	61.4755	0.957	61.9976	0.957	62.9638
0.958	61.4757	0.958	61.9976	0.958	62.9919
0.959	61.5039	0.959	61.9976	0.959	62.9641
0.96	61.5041	0.96	61.9696	0.96	62.9642
0.961	61.5323	0.961	61.9416	0.961	62.9644
0.962	61.5325	0.962	61.9696	0.962	62.9645
0.963	61.5048	0.963	61.9975	0.963	62.9646
0.964	61.505	0.964	61.9975	0.964	62.9648
0.965	61.5331	0.965	62.0255	0.965	62.9649
0.966	61.5054	0.966	61.9975	0.966	62.965
0.967	61.4776	0.967	62.0254	0.967	62.9652
0.968	61.4778	0.968	62.0254	0.968	62.9653
0.969	61.478	0.969	62.0254	0.969	62.9934
0.97	61.5062	0.97	61.9974	0.97	63.0215
0.971	61.4505	0.971	61.9974	0.971	62.9657
0.972	61.4507	0.972	61.9974	0.972	62.9938
0.973	61.4509	0.973	61.9974	0.973	62.9939
0.974	61.5071	0.974	61.9974	0.974	62.9941
0.975	61.4793	0.975	61.9694	0.975	62.9942
0.976	61.4795	0.976	61.9694	0.976	62.9943
0.977	61.5077	0.977	61.9694	0.977	62.9385
0.978	61.5079	0.978	61.9973	0.978	62.9946
0.979	61.4801	0.979	61.9693	0.979	62.9668
0.98	61.5083	0.98	62.0253	0.98	62.9669
0.981	61.5365	0.981	61.9693	0.981	62.9391
0.982	61.5367	0.982	61.9973	0.982	62.9392
0.983	61.5089	0.983	61.9973	0.983	62.9673
0.984	61.4812	0.984	61.9972	0.984	62.9674
0.985	61.5093	0.985	62.0252	0.985	62.9955
0.986	61.5096	0.986	61.9972	0.986	62.9397
0.987	61.4818	0.987	61.9972	0.987	62.9678
0.988	61.51	0.988	61.9972	0.988	62.9959
0.989	61.5102	0.989	61.9972	0.989	62.9681
0.99	61.4824	0.99	61.9692	0.99	62.9682
0.991	61.4826	0.991	61.9412	0.991	62.9963
0.992	61.5108	0.992	61.9691	0.992	62.9685
0.993	61.511	0.993	61.9412	0.993	62.9407
0.994	61.4832	0.994	61.9412	0.994	62.9688
0.995	61.5114	0.995	61.9691	0.995	62.9409
0.996	61.5396	0.996	61.9691	0.996	62.9411
0.997	61.5119	0.997	61.9691	0.997	62.9412
0.998	61.5121	0.998	61.997	0.998	62.9413
0.999	61.5402	0.999	61.9691	0.999	62.9694
1	61.4845	1	62.025	1	62.9696
1.001	61.5127	1.001	61.997	1.001	62.9697
1.002	61.5129	1.002	61.997	1.002	62.9978
1.003	61.5131	1.003	62.0249	1.003	62.97
1.004	61.4853	1.004	61.9969	1.004	62.9701
1.005	61.5135	1.005	61.9969	1.005	62.9702
1.006	61.4858	1.006	61.9969	1.006	62.9704
1.007	61.486	1.007	61.941	1.007	62.9705
1.008	61.4862	1.008	61.9409	1.008	62.9706
1.009	61.4864	1.009	61.9689	1.009	62.9148
1.01	61.5146	1.01	61.9689	1.01	62.9149
1.011	61.4868	1.011	61.9409	1.011	62.971
1.012	61.515	1.012	61.9409	1.012	62.9432
1.013	61.5711	1.013	61.9689	1.013	62.9433
1.014	61.5154	1.014	61.9968	1.014	62.9435
1.015	61.5436	1.015	61.9688	1.015	62.9436
1.016	61.5158	1.016	61.9968	1.016	62.9717
1.017	61.516	1.017	61.9688	1.017	62.9439
1.018	61.5162	1.018	61.9967	1.018	62.972
1.019	61.5164	1.019	61.9967	1.019	62.9441
1.02	61.5166	1.02	61.9967	1.02	63.0002
1.021	61.4889	1.021	61.9687	1.021	62.9724
1.022	61.4891	1.022	61.9687	1.022	62.9725
1.023	61.4893	1.023	61.9687	1.023	62.9726
1.024	61.4895	1.024	61.9687	1.024	62.9728
1.025	61.4897	1.025	61.9407	1.025	62.9449
1.026	61.4899	1.026	61.9127	1.026	62.9451
1.027	61.4901	1.027	61.9407	1.027	62.9452
1.028	61.4903	1.028	61.9407	1.028	62.9453
1.029	61.5185	1.029	61.9686	1.029	62.9455
1.03	61.5187	1.03	61.9127	1.03	62.9456
1.031	61.5189	1.031	61.9686	1.031	62.9457
1.032	61.5192	1.032	61.9686	1.032	62.9459
1.033	61.5194	1.033	61.9965	1.033	62.946
1.034	61.5196	1.034	61.9406	1.034	62.9461
1.035	61.4638	1.035	61.9685	1.035	62.9742
1.036	61.492	1.036	61.9685	1.036	62.9744
1.037	61.5202	1.037	61.9685	1.037	62.9745
1.038	61.4645	1.038	61.9405	1.038	63.0026
1.039	61.4926	1.039	61.9685	1.039	62.9748
1.04	61.4649	1.04	61.9405	1.04	62.9749
1.041	61.493	1.041	61.9125	1.041	62.9471
1.042	61.4933	1.042	61.9405	1.042	62.9472
1.043	61.4935	1.043	61.9404	1.043	62.9194
1.044	61.5217	1.044	61.9124	1.044	62.9754
1.045	61.5219	1.045	61.8845	1.045	62.9756
1.046	61.55	1.046	61.9124	1.046	62.9198
1.047	61.5223	1.047	61.9124	1.047	62.9479
1.048	61.4945	1.048	61.9404	1.048	62.92
1.049	61.4947	1.049	61.9404	1.049	62.9202
1.05	61.5229	1.05	61.9403	1.05	62.9483
1.051	61.4951	1.051	61.9403	1.051	62.9484
1.052	61.4674	1.052	61.9683	1.052	62.9485
1.053	61.4956	1.053	61.9403	1.053	62.9766
1.054	61.4958	1.054	61.9683	1.054	62.9488
1.055	61.468	1.055	61.9403	1.055	62.9769
1.056	61.4682	1.056	61.9403	1.056	62.9491
1.057	61.5244	1.057	61.9123	1.057	62.9772
1.058	61.4966	1.058	61.9123	1.058	62.9493
1.059	61.5248	1.059	61.9402	1.059	62.9774
1.06	61.497	1.06	61.9122	1.06	62.9496
1.061	61.4972	1.061	61.9122	1.061	62.9497
1.062	61.4974	1.062	61.9122	1.062	62.9219
1.063	61.4976	1.063	61.9122	1.063	62.922
1.064	61.5258	1.064	61.8842	1.064	62.9222
1.065	61.526	1.065	61.9401	1.065	62.9223
1.066	61.4983	1.066	61.9121	1.066	62.9224
1.067	61.4985	1.067	61.9401	1.067	62.9505
1.068	61.4987	1.068	61.9681	1.068	62.9786
1.069	61.4989	1.069	61.9401	1.069	62.9508
1.07	61.5271	1.07	61.94	1.07	62.9509
1.071	61.4713	1.071	61.9121	1.071	62.9511
1.072	61.5275	1.072	61.8841	1.072	62.9792
1.073	61.4997	1.073	61.912	1.073	62.9513
1.074	61.4999	1.074	61.8561	1.074	62.9515
1.075	61.5001	1.075	61.884	1.075	62.9516
1.076	61.5283	1.076	61.884	1.076	62.9797
1.077	61.5285	1.077	61.884	1.077	62.9519
1.078	61.5287	1.078	61.912	1.078	62.952
1.079	61.529	1.079	61.884	1.079	62.9242
1.08	61.5292	1.08	61.856	1.08	62.9243
1.081	61.5014	1.081	61.9399	1.081	62.8965
1.082	61.5575	1.082	61.9119	1.082	62.9246
1.083	61.5298	1.083	61.9119	1.083	62.9527
1.084	61.502	1.084	61.8839	1.084	62.9528
1.085	61.5302	1.085	61.9119	1.085	62.925
1.086	61.4745	1.086	61.9119	1.086	62.9531
1.087	61.4747	1.087	61.9118	1.087	62.9532
1.088	61.4749	1.088	61.9118	1.088	62.9254
1.089	61.4751	1.089	61.9118	1.089	62.9535
1.09	61.5312	1.09	61.8838	1.09	62.9536
1.091	61.5314	1.091	61.9118	1.091	62.9258
1.092	61.5037	1.092	61.8838	1.092	62.9259
1.093	61.5039	1.093	61.8558	1.093	62.926
1.094	61.5041	1.094	61.8838	1.094	62.8982
1.095	61.5323	1.095	61.8837	1.095	62.9263
1.096	61.5325	1.096	61.8837	1.096	62.8984
1.097	61.5047	1.097	61.9117	1.097	62.9266
1.098	61.5329	1.098	61.8837	1.098	62.9267
1.099	61.5331	1.099	61.9117	1.099	62.9268
1.1	61.5333	1.1	61.9117	1.1	62.927
1.101	61.5335	1.101	61.9116	1.101	62.9551
1.102	61.5058	1.102	61.9116	1.102	62.9552
1.103	61.506	1.103	61.9116	1.103	62.9553
1.104	61.5062	1.104	61.9116	1.104	62.9555
1.105	61.5064	1.105	61.8836	1.105	62.9556
1.106	61.4786	1.106	61.8556	1.106	62.9557
1.107	61.4788	1.107	61.8556	1.107	62.9279
1.108	61.4791	1.108	61.8556	1.108	62.956
1.109	61.5072	1.109	61.8835	1.109	62.9282
1.11	61.5074	1.11	61.8556	1.11	62.9283
1.111	61.4797	1.111	61.8556	1.111	62.9564
1.112	61.5078	1.112	61.8555	1.112	62.9286
1.113	61.536	1.113	61.8555	1.113	62.9287
1.114	61.5083	1.114	61.8835	1.114	62.9008
1.115	61.5085	1.115	61.8555	1.115	62.9569
1.116	61.4807	1.116	61.8555	1.116	62.9291
1.117	61.5089	1.117	61.8555	1.117	62.9292
1.118	61.5091	1.118	61.8834	1.118	62.9294
1.119	61.4813	1.119	61.9114	1.119	62.9575
1.12	61.4815	1.12	61.8554	1.12	62.9576
1.121	61.5097	1.121	61.8834	1.121	62.9298
1.122	61.454	1.122	61.8554	1.122	62.9299
1.123	61.4822	1.123	61.8834	1.123	62.93
1.124	61.5104	1.124	61.8274	1.124	62.9302
1.125	61.4826	1.125	61.8554	1.125	62.9023
1.126	61.5108	1.126	61.8274	1.126	62.9304
1.127	61.483	1.127	61.7994	1.127	62.9306
1.128	61.5112	1.128	61.8553	1.128	62.9307
1.129	61.5114	1.129	61.8273	1.129	62.9029
1.13	61.5396	1.13	61.8553	1.13	62.875
1.131	61.5118	1.131	61.8553	1.131	62.8751
1.132	61.54	1.132	61.8552	1.132	62.9032
1.133	61.4843	1.133	61.8552	1.133	62.9034
1.134	61.5124	1.134	61.8832	1.134	62.9035
1.135	61.4847	1.135	61.8552	1.135	62.9316
1.136	61.4849	1.136	61.8832	1.136	62.9597
1.137	61.4851	1.137	61.8552	1.137	62.9319
1.138	61.4853	1.138	61.8272	1.138	62.96
1.139	61.5135	1.139	61.8552	1.139	62.9042
1.14	61.5137	1.14	61.8551	1.14	62.9603
1.141	61.4859	1.141	61.8271	1.141	62.9044
1.142	61.5141	1.142	61.8271	1.142	62.9046
1.143	61.5143	1.143	61.8271	1.143	62.9327
1.144	61.5705	1.144	61.8271	1.144	62.9328
1.145	61.5147	1.145	61.8271	1.145	62.905
1.146	61.5429	1.146	61.855	1.146	62.9051
1.147	61.5431	1.147	61.8271	1.147	62.8773
1.148	61.5433	1.148	61.855	1.148	62.9054
1.149	61.5156	1.149	61.855	1.149	62.9335
1.15	61.5158	1.15	61.883	1.15	62.9336
1.151	61.516	1.151	61.883	1.151	62.9058
1.152	61.5162	1.152	61.855	1.152	62.9339
1.153	61.4884	1.153	61.8549	1.153	62.934
1.154	61.5166	1.154	61.8549	1.154	62.9062
1.155	61.5168	1.155	61.8549	1.155	62.9623
1.156	61.4891	1.156	61.8269	1.156	62.9624
1.157	61.4893	1.157	61.8269	1.157	62.9625
1.158	61.5174	1.158	61.7989	1.158	62.9347
1.159	61.4897	1.159	61.7709	1.159	62.9068
1.16	61.5179	1.16	61.8269	1.16	62.907
1.161	61.546	1.161	61.8269	1.161	62.8791
1.162	61.5463	1.162	61.7989	1.162	62.8793
1.163	61.5185	1.163	61.7989	1.163	62.9074
1.164	61.5467	1.164	61.7988	1.164	62.9075
1.165	61.5469	1.165	61.8268	1.165	62.8797
1.166	61.5471	1.166	61.8548	1.166	62.9078
1.167	61.4913	1.167	61.8268	1.167	62.9359
1.168	61.5195	1.168	61.8268	1.168	62.936
1.169	61.4918	1.169	61.8547	1.169	62.9362
1.17	61.492	1.17	61.8547	1.17	62.9363
1.171	61.4642	1.171	61.8267	1.171	62.9085
1.172	61.4924	1.172	61.8267	1.172	62.9366
1.173	61.5206	1.173	61.8267	1.173	62.9087
1.174	61.4928	1.174	61.7987	1.174	62.9368
1.175	61.493	1.175	61.7987	1.175	62.937
1.176	61.5212	1.176	61.7987	1.176	62.9371
1.177	61.5214	1.177	61.7707	1.177	62.8813
1.178	61.4937	1.178	61.7986	1.178	62.8814
1.179	61.4939	1.179	61.8266	1.179	62.8815
1.18	61.55	1.18	61.8266	1.18	62.8817
1.181	61.5222	1.181	61.8266	1.181	62.8818
1.182	61.5224	1.182	61.7986	1.182	62.9099
1.183	61.5227	1.183	61.7986	1.183	62.91
1.184	61.5229	1.184	61.8265	1.184	62.9102
1.185	61.5231	1.185	61.7985	1.185	62.9103
1.186	61.5233	1.186	61.7985	1.186	62.8825
1.187	61.4955	1.187	61.8265	1.187	62.9386
1.188	61.4678	1.188	61.7985	1.188	62.9387
1.189	61.4959	1.189	61.7985	1.189	62.9388
1.19	61.4962	1.19	61.7985	1.19	62.911
1.191	61.5243	1.191	61.7985	1.191	62.9391
1.192	61.5245	1.192	61.7984	1.192	62.9113
1.193	61.4968	1.193	61.7704	1.193	62.8834
1.194	61.497	1.194	61.7984	1.194	62.9115
1.195	61.4972	1.195	61.7704	1.195	62.9117
1.196	61.5533	1.196	61.7704	1.196	62.8838
1.197	61.5536	1.197	61.7984	1.197	62.9119
1.198	61.5258	1.198	61.7983	1.198	62.8841
1.199	61.526	1.199	61.7983	1.199	62.8842
1.2	61.5262	1.2	61.7983	1.2	62.9123
1.201	61.5264	1.201	61.8263	1.201	62.8845
1.202	61.4707	1.202	61.8542	1.202	62.8846
1.203	61.5268	1.203	61.8542	1.203	62.9127
1.204	61.4991	1.204	61.7983	1.204	62.9128
1.205	61.4993	1.205	61.8262	1.205	62.941
1.206	61.4715	1.206	61.7703	1.206	62.8852
1.207	61.4997	1.207	61.7702	1.207	62.9412
1.208	61.4719	1.208	61.7423	1.208	62.9134
1.209	61.5001	1.209	61.7702	1.209	62.8856
1.21	61.5003	1.21	61.7422	1.21	62.8857
1.211	61.5285	1.211	61.7422	1.211	62.8858
1.212	61.5287	1.212	61.7702	1.212	62.886
1.213	61.5009	1.213	61.7702	1.213	62.8861
1.214	61.5291	1.214	61.7422	1.214	62.8862
1.215	61.5293	1.215	61.7981	1.215	62.8864
1.216	61.5295	1.216	61.7981	1.216	62.8865
1.217	61.5297	1.217	61.7981	1.217	62.8866
1.218	61.5299	1.218	61.7981	1.218	62.9147
1.219	61.5022	1.219	61.7981	1.219	62.8869
1.22	61.4744	1.22	61.798	1.22	62.943
1.221	61.4746	1.221	61.77	1.221	62.9151
1.222	61.4469	1.222	61.77	1.222	62.9153
1.223	61.4471	1.223	61.77	1.223	62.9154
1.224	61.5032	1.224	61.742	1.224	62.9155
1.225	61.5314	1.225	61.742	1.225	62.8877
1.226	61.4477	1.226	61.742	1.226	62.8878
1.227	61.5039	1.227	61.742	1.227	62.8879
1.228	61.5041	1.228	61.742	1.228	62.8881
1.229	61.5043	1.229	61.7699	1.229	62.8602
1.23	61.5045	1.23	61.742	1.23	62.8604
1.231	61.5327	1.231	61.7699	1.231	62.8605
1.232	61.5329	1.232	61.7419	1.232	62.8606
1.233	61.5051	1.233	61.7419	1.233	62.8888
1.234	61.5053	1.234	61.7699	1.234	62.9168
1.235	61.5055	1.235	61.7698	1.235	62.861
1.236	61.4778	1.236	61.7698	1.236	62.8892
1.237	61.478	1.237	61.7698	1.237	62.8893
1.238	61.4782	1.238	61.7418	1.238	62.9174
1.239	61.4784	1.239	61.7418	1.239	62.9175
1.24	61.4786	1.24	61.7698	1.24	62.9177
1.241	61.5068	1.241	61.7418	1.241	62.8898
1.242	61.479	1.242	61.7138	1.242	62.8899
1.243	61.4792	1.243	61.7138	1.243	62.8621
1.244	61.5074	1.244	61.7138	1.244	62.8902
1.245	61.4796	1.245	61.7417	1.245	62.8903
1.246	61.5358	1.246	61.7417	1.246	62.8625
1.247	61.508	1.247	61.7417	1.247	62.8626
1.248	61.5082	1.248	61.7417	1.248	62.8628
1.249	61.4805	1.249	61.7696	1.249	62.8909
1.25	61.5087	1.25	61.7696	1.25	62.891
1.251	61.5089	1.251	61.7696	1.251	62.9191
1.252	61.4811	1.252	61.7696	1.252	62.8913
1.253	61.4813	1.253	61.7696	1.253	62.8914
1.254	61.4535	1.254	61.7696	1.254	62.9195
1.255	61.4537	1.255	61.7416	1.255	62.9196
1.256	61.454	1.256	61.7136	1.256	62.9198
1.257	61.4821	1.257	61.7136	1.257	62.892
1.258	61.4544	1.258	61.7136	1.258	62.8641
1.259	61.4826	1.259	61.6856	1.259	62.8922
1.26	61.4828	1.26	61.6856	1.26	62.8924
1.261	61.511	1.261	61.6856	1.261	62.8925
1.262	61.4832	1.262	61.7135	1.262	62.8367
1.263	61.5114	1.263	61.7135	1.263	62.8927
1.264	61.5395	1.264	61.6855	1.264	62.8369
1.265	61.5118	1.265	61.7415	1.265	62.865
1.266	61.512	1.266	61.7135	1.266	62.8652
1.267	61.4842	1.267	61.7134	1.267	62.8373
1.268	61.4844	1.268	61.7414	1.268	62.8934
1.269	61.4567	1.269	61.7134	1.269	62.8935
1.27	61.4849	1.27	61.7414	1.27	62.8937
1.271	61.513	1.271	61.7134	1.271	62.8658
1.272	61.4573	1.272	61.7134	1.272	62.866
1.273	61.4575	1.273	61.6854	1.273	62.8661
1.274	61.4577	1.274	61.6854	1.274	62.8942
1.275	61.4859	1.275	61.6854	1.275	62.8384
1.276	61.4861	1.276	61.6853	1.276	62.8665
1.277	61.4863	1.277	61.6853	1.277	62.8387
1.278	61.5145	1.278	61.6853	1.278	62.8388
1.279	61.4867	1.279	61.6853	1.279	62.8389
1.28	61.5149	1.28	61.6853	1.28	62.8391
1.281	61.4871	1.281	61.7132	1.281	62.8672
1.282	61.5153	1.282	61.6853	1.282	62.8673
1.283	61.5155	1.283	61.6852	1.283	62.8674
1.284	61.4878	1.284	61.6852	1.284	62.8676
1.285	61.488	1.285	61.7412	1.285	62.8677
1.286	61.4882	1.286	61.7132	1.286	62.8399
1.287	61.5164	1.287	61.7132	1.287	62.8959
1.288	61.4327	1.288	61.7131	1.288	62.8961
1.289	61.4608	1.289	61.6852	1.289	62.8682
1.29	61.489	1.29	61.6851	1.29	62.8684
1.291	61.4892	1.291	61.6572	1.291	62.8685
1.292	61.4894	1.292	61.6571	1.292	62.8686
1.293	61.5176	1.293	61.6292	1.293	62.8408
1.294	61.4899	1.294	61.7131	1.294	62.813
1.295	61.518	1.295	61.6571	1.295	62.869
1.296	61.5183	1.296	61.6851	1.296	62.8132
1.297	61.5185	1.297	61.6571	1.297	62.8134
1.298	61.5187	1.298	61.685	1.298	62.8415
1.299	61.5189	1.299	61.713	1.299	62.7856
1.3	61.4911	1.3	61.685	1.3	62.8417
1.301	61.4913	1.301	61.713	1.301	62.8419
1.302	61.5195	1.302	61.7129	1.302	62.842
1.303	61.4638	1.303	61.685	1.303	62.8421
1.304	61.464	1.304	61.7129	1.304	62.8982
1.305	61.4362	1.305	61.6849	1.305	62.8704
1.306	61.4644	1.306	61.6569	1.306	62.8985
1.307	61.4926	1.307	61.6849	1.307	62.8706
1.308	61.4928	1.308	61.6569	1.308	62.8428
1.309	61.465	1.309	61.6289	1.309	62.815
1.31	61.5212	1.31	61.6289	1.31	62.8151
1.311	61.5214	1.311	61.6289	1.311	62.7873
1.312	61.4936	1.312	61.6289	1.312	62.8154
1.313	61.4938	1.313	61.6009	1.313	62.8435
1.314	61.522	1.314	61.6848	1.314	62.8156
1.315	61.4942	1.315	61.6568	1.315	62.8158
1.316	61.5224	1.316	61.6568	1.316	62.8439
1.317	61.5226	1.317	61.6848	1.317	62.844
1.318	61.5228	1.318	61.6847	1.318	62.8441
1.319	61.4671	1.319	61.6847	1.319	62.8443
1.32	61.4673	1.32	61.6567	1.32	62.8444
1.321	61.4955	1.321	61.6287	1.321	62.8445
1.322	61.4957	1.322	61.6567	1.322	62.8167
1.323	61.4959	1.323	61.6567	1.323	62.8168
1.324	61.4681	1.324	61.6287	1.324	62.817
1.325	61.4963	1.325	61.6287	1.325	62.8451
1.326	61.4965	1.326	61.6287	1.326	62.8452
1.327	61.5247	1.327	61.6007	1.327	62.8174
1.328	61.4969	1.328	61.6287	1.328	62.8175
1.329	61.4971	1.329	61.6286	1.329	62.8176
1.33	61.4694	1.33	61.6286	1.33	62.7898
1.331	61.4976	1.331	61.6286	1.331	62.8459
1.332	61.4978	1.332	61.6286	1.332	62.846
1.333	61.526	1.333	61.6286	1.333	62.8461
1.334	61.4702	1.334	61.6565	1.334	62.8463
1.335	61.4984	1.335	61.6285	1.335	62.8464
1.336	61.4986	1.336	61.6565	1.336	62.8465
1.337	61.4708	1.337	61.6285	1.337	62.8467
1.338	61.471	1.338	61.6285	1.338	62.8468
1.339	61.4713	1.339	61.6285	1.339	62.8749
1.34	61.4715	1.34	61.6005	1.34	62.8471
1.341	61.4997	1.341	61.6005	1.341	62.7913
1.342	61.4719	1.342	61.5725	1.342	62.8194
1.343	61.5001	1.343	61.6005	1.343	62.8195
1.344	61.4443	1.344	61.6284	1.344	62.7917
1.345	61.4725	1.345	61.6004	1.345	62.7918
1.346	61.5007	1.346	61.6004	1.346	62.8199
1.347	61.5009	1.347	61.6284	1.347	62.7921
1.348	61.5291	1.348	61.6004	1.348	62.8202
1.349	61.5293	1.349	61.6283	1.349	62.8203
1.35	61.5015	1.35	61.6283	1.35	62.8204
1.351	61.5017	1.351	61.6283	1.351	62.8485
1.352	61.502	1.352	61.6563	1.352	62.8766
1.353	61.4742	1.353	61.6283	1.353	62.8208
1.354	61.4744	1.354	61.6283	1.354	62.8489
1.355	61.4466	1.355	61.6003	1.355	62.8491
1.356	61.4468	1.356	61.6003	1.356	62.8772
1.357	61.503	1.357	61.6003	1.357	62.8493
1.358	61.5032	1.358	61.6003	1.358	62.8774
1.359	61.5034	1.359	61.6002	1.359	62.8216
1.36	61.5036	1.36	61.6002	1.36	62.8218
1.361	61.5318	1.361	61.6002	1.361	62.7939
1.362	61.4761	1.362	61.5722	1.362	62.822
1.363	61.4483	1.363	61.6281	1.363	62.7942
1.364	61.5324	1.364	61.6002	1.364	62.8223
1.365	61.5047	1.365	61.5722	1.365	62.7945
1.366	61.5049	1.366	61.6001	1.366	62.7946
1.367	61.5331	1.367	61.6001	1.367	62.8227
1.368	61.5333	1.368	61.6561	1.368	62.8228
1.369	61.4775	1.369	61.6001	1.369	62.823
1.37	61.4777	1.37	61.6001	1.37	62.8231
1.371	61.4779	1.371	61.6001	1.371	62.8512
1.372	61.4502	1.372	61.6001	1.372	62.8234
1.373	61.4783	1.373	61.5441	1.373	62.8515
1.374	61.5065	1.374	61.572	1.374	62.8236
1.375	61.5067	1.375	61.572	1.375	62.7958
1.376	61.5349	1.376	61.572	1.376	62.8519
1.377	61.4792	1.377	61.572	1.377	62.852
1.378	61.4794	1.378	61.572	1.378	62.8242
1.379	61.4796	1.379	61.572	1.379	62.7963
1.38	61.5358	1.38	61.572	1.38	62.7965
1.381	61.536	1.381	61.5719	1.381	62.7966
1.382	61.4802	1.382	61.5999	1.382	62.7967
1.383	61.5084	1.383	61.5439	1.383	62.7969
1.384	61.4527	1.384	61.5719	1.384	62.8529
1.385	61.4808	1.385	61.5999	1.385	62.8251
1.386	61.4531	1.386	61.5719	1.386	62.8252
1.387	61.3414	1.387	61.5998	1.387	62.8254
1.388	61.3976	1.388	61.5718	1.388	62.8255
1.389	61.3698	1.389	61.5718	1.389	62.8256
1.39	61.426	1.39	61.5438	1.39	62.8258
1.391	61.4262	1.391	61.5159	1.391	62.7979
1.392	61.4823	1.392	61.5158	1.392	62.826
1.393	61.3427	1.393	61.5438	1.393	62.7982
1.394	61.4827	1.394	61.5438	1.394	62.7983
1.395	61.5109	1.395	61.5158	1.395	62.7985
1.396	61.4552	1.396	61.5438	1.396	62.7706
1.397	61.4834	1.397	61.5437	1.397	62.7707
1.398	61.4556	1.398	61.5437	1.398	62.7429
1.399	61.4838	1.399	61.5717	1.399	62.771
1.4	61.512	1.4	61.5437	1.4	62.7991
1.401	61.4842	1.401	61.5437	1.401	62.7993
1.402	61.4564	1.402	61.5437	1.402	62.8274
1.403	61.4846	1.403	61.5716	1.403	62.8275
1.404	61.4848	1.404	61.5436	1.404	62.8276
1.405	61.4571	1.405	61.5436	1.405	62.7998
1.406	61.4573	1.406	61.5156	1.406	62.8279
1.407	61.4575	1.407	61.5156	1.407	62.828
1.408	61.4856	1.408	61.5156	1.408	62.7722
1.409	61.4859	1.409	61.4876	1.409	62.8003
1.41	61.4861	1.41	61.5156	1.41	62.7725
1.411	61.4863	1.411	61.4876	1.411	62.8006
1.412	61.4865	1.412	61.5155	1.412	62.7728
1.413	61.4867	1.413	61.4876	1.413	62.7729
1.414	61.4869	1.414	61.5435	1.414	62.773
1.415	61.5151	1.415	61.5155	1.415	62.7732
1.416	61.5153	1.416	61.5155	1.416	62.7733
1.417	61.5155	1.417	61.5155	1.417	62.8014
1.418	61.4877	1.418	61.5155	1.418	62.7736
1.419	61.4879	1.419	61.5155	1.419	62.8017
1.42	61.4322	1.42	61.5154	1.42	62.8298
1.421	61.4884	1.421	61.5154	1.421	62.8019
1.422	61.4606	1.422	61.4874	1.422	62.8021
1.423	61.4608	1.423	61.4594	1.423	62.8302
1.424	61.433	1.424	61.4874	1.424	62.8303
1.425	61.4892	1.425	61.4594	1.425	62.8025
1.426	61.4894	1.426	61.4594	1.426	62.7746
1.427	61.5176	1.427	61.4874	1.427	62.8027
1.428	61.5178	1.428	61.4594	1.428	62.7749
1.429	61.4341	1.429	61.4594	1.429	62.803
1.43	61.3783	1.43	61.4873	1.43	62.7751
1.431	61.4904	1.431	61.4873	1.431	62.8033
1.432	61.4907	1.432	61.4873	1.432	62.7754
1.433	61.4629	1.433	61.5153	1.433	62.7756
1.434	61.4631	1.434	61.4593	1.434	62.7757
1.435	61.4353	1.435	61.4873	1.435	62.8038
1.436	61.4355	1.436	61.4872	1.436	62.8039
1.437	61.4357	1.437	61.4872	1.437	62.832
1.438	61.4919	1.438	61.4872	1.438	62.8042
1.439	61.4082	1.439	61.4872	1.439	62.7764
1.44	61.4084	1.44	61.4592	1.44	62.8045
1.441	61.4086	1.441	61.4312	1.441	62.8046
1.442	61.4648	1.442	61.4871	1.442	62.7767
1.443	61.493	1.443	61.4312	1.443	62.7489
1.444	61.4372	1.444	61.4312	1.444	62.777
1.445	61.4934	1.445	61.4591	1.445	62.7492
1.446	61.4936	1.446	61.4591	1.446	62.7213
1.447	61.4938	1.447	61.4871	1.447	62.7494
1.448	61.466	1.448	61.4591	1.448	62.7775
1.449	61.4942	1.449	61.4591	1.449	62.7497
1.45	61.4664	1.45	61.487	1.45	62.7778
1.451	61.4667	1.451	61.487	1.451	62.7779
1.452	61.3829	1.452	61.459	1.452	62.8061
1.453	61.4671	1.453	61.459	1.453	62.8062
1.454	61.4393	1.454	61.459	1.454	62.7784
1.455	61.4115	1.455	61.459	1.455	62.8065
1.456	61.4957	1.456	61.431	1.456	62.7786
1.457	61.4399	1.457	61.459	1.457	62.7788
1.458	61.4681	1.458	61.431	1.458	62.7789
1.459	61.3564	1.459	61.431	1.459	62.807
1.46	61.4406	1.46	61.4589	1.46	62.7512
1.461	61.4687	1.461	61.403	1.461	62.8073
1.462	61.4969	1.462	61.4309	1.462	62.7235
1.463	61.4691	1.463	61.4309	1.463	62.7516
1.464	61.4414	1.464	61.4309	1.464	62.7517
1.465	61.4696	1.465	61.4309	1.465	62.7239
1.466	61.4698	1.466	61.4309	1.466	62.752
1.467	61.47	1.467	61.4868	1.467	62.7801
1.468	61.4702	1.468	61.4308	1.468	62.7802
1.469	61.4424	1.469	61.4588	1.469	62.7803
1.47	61.4426	1.47	61.4588	1.47	62.7805
1.471	61.4708	1.471	61.4308	1.471	62.7806
1.472	61.4151	1.472	61.4308	1.472	62.8087
1.473	61.4433	1.473	61.4308	1.473	62.8089
1.474	61.4714	1.474	61.4307	1.474	62.781
1.475	61.4716	1.475	61.4028	1.475	62.7811
1.476	61.4719	1.476	61.3748	1.476	62.7533
1.477	61.4441	1.477	61.4027	1.477	62.7255
1.478	61.4723	1.478	61.4307	1.478	62.7536
1.479	61.4725	1.479	61.3747	1.479	62.7537
1.48	61.4727	1.48	61.4027	1.48	62.7259
1.481	61.4729	1.481	61.4306	1.481	62.754
1.482	61.5011	1.482	61.4027	1.482	62.7541
1.483	61.5013	1.483	61.4306	1.483	62.7822
1.484	61.4735	1.484	61.4026	1.484	62.7824
1.485	61.4458	1.485	61.4306	1.485	62.7545
1.486	61.446	1.486	61.4306	1.486	62.7826
1.487	61.4462	1.487	61.4026	1.487	62.7548
1.488	61.4464	1.488	61.3746	1.488	62.7829
1.489	61.4466	1.489	61.4026	1.489	62.783
1.49	61.4468	1.49	61.3746	1.49	62.7552
1.491	61.447	1.491	61.3466	1.491	62.7833
1.492	61.4752	1.492	61.3745	1.492	62.7555
1.493	61.4194	1.493	61.3745	1.493	62.7276
1.494	61.4756	1.494	61.3745	1.494	62.7557
1.495	61.5318	1.495	61.3465	1.495	62.7559
1.496	61.476	1.496	61.3745	1.496	62.728
1.497	61.5042	1.497	61.3465	1.497	62.7561
1.498	61.5044	1.498	61.3745	1.498	62.7563
1.499	61.4767	1.499	61.4024	1.499	62.7284
1.5	61.4769	1.5	61.4024	1.5	62.7565
1.501	61.4771	1.501	61.3744	1.501	62.7287
1.502	61.4493	1.502	61.3744	1.502	62.7568
1.503	61.4495	1.503	61.3744	1.503	62.7849
1.504	61.4497	1.504	61.4023	1.504	62.757
1.505	61.4499	1.505	61.3464	1.505	62.7852
1.506	61.4501	1.506	61.3743	1.506	62.7573
1.507	61.4504	1.507	61.3464	1.507	62.7574
1.508	61.4506	1.508	61.3184	1.508	62.7576
1.509	61.4508	1.509	61.3463	1.509	62.7577
1.51	61.4789	1.51	61.2904	1.51	62.7578
1.511	61.4512	1.511	61.3463	1.511	62.702
1.512	61.5073	1.512	61.3463	1.512	62.7022
1.513	61.4796	1.513	61.3463	1.513	62.7303
1.514	61.4798	1.514	61.3742	1.514	62.7024
1.515	61.48	1.515	61.3742	1.515	62.7026
1.516	61.5082	1.516	61.3462	1.516	62.7307
1.517	61.4804	1.517	61.3742	1.517	62.7588
1.518	61.5086	1.518	61.3742	1.518	62.7589
1.519	61.4808	1.519	61.3742	1.519	62.7311
1.52	61.481	1.52	61.3741	1.52	62.7592
1.521	61.4533	1.521	61.3462	1.521	62.7313
1.522	61.4255	1.522	61.3182	1.522	62.7595
1.523	61.4537	1.523	61.3461	1.523	62.7596
1.524	61.4259	1.524	61.3181	1.524	62.7597
1.525	61.4541	1.525	61.3461	1.525	62.7599
1.526	61.4543	1.526	61.3181	1.526	62.732
1.527	61.4825	1.527	61.2901	1.527	62.7321
1.528	61.4267	1.528	61.3181	1.528	62.6763
1.529	61.4829	1.529	61.3181	1.529	62.7324
1.53	61.4551	1.53	61.318	1.53	62.7046
1.531	61.4554	1.531	61.346	1.531	62.7047
1.532	61.4835	1.532	61.346	1.532	62.7608
1.533	61.4837	1.533	61.346	1.533	62.7329
1.534	61.484	1.534	61.318	1.534	62.7051
1.535	61.4562	1.535	61.346	1.535	62.7332
1.536	61.4564	1.536	61.29	1.536	62.7333
1.537	61.4566	1.537	61.3459	1.537	62.7335
1.538	61.4568	1.538	61.29	1.538	62.7616
1.539	61.429	1.539	61.3179	1.539	62.7337
1.54	61.4572	1.54	61.2899	1.54	62.7619
1.541	61.4574	1.541	61.2619	1.541	62.734
1.542	61.4576	1.542	61.2899	1.542	62.7341
1.543	61.4579	1.543	61.2899	1.543	62.7063
1.544	61.514	1.544	61.2619	1.544	62.7344
1.545	61.4862	1.545	61.2619	1.545	62.7066
1.546	61.4864	1.546	61.2899	1.546	62.7347
1.547	61.4867	1.547	61.2898	1.547	62.7068
1.548	61.4589	1.548	61.2898	1.548	62.707
1.549	61.4871	1.549	61.2898	1.549	62.7351
1.55	61.4593	1.55	61.2898	1.55	62.7352
1.551	61.4595	1.551	61.2898	1.551	62.7074
1.552	61.4597	1.552	61.3177	1.552	62.7355
1.553	61.4879	1.553	61.3177	1.553	62.7356
1.554	61.4322	1.554	61.2897	1.554	62.7357
1.555	61.4324	1.555	61.2617	1.555	62.7638
1.556	61.4326	1.556	61.2897	1.556	62.764
1.557	61.4328	1.557	61.2617	1.557	62.7082
1.558	61.433	1.558	61.2897	1.558	62.7363
1.559	61.4612	1.559	61.2337	1.559	62.7084
1.56	61.4334	1.56	61.2057	1.56	62.7086
1.561	61.4896	1.561	61.2057	1.561	62.7087
1.562	61.4618	1.562	61.2337	1.562	62.6809
1.563	61.462	1.563	61.2616	1.563	62.709
1.564	61.4622	1.564	61.2896	1.564	62.7091
1.565	61.4904	1.565	61.2336	1.565	62.7092
1.566	61.4906	1.566	61.2336	1.566	62.7094
1.567	61.4908	1.567	61.2616	1.567	62.7375
1.568	61.491	1.568	61.2336	1.568	62.7096
1.569	61.4633	1.569	61.2615	1.569	62.7098
1.57	61.4635	1.57	61.2615	1.57	62.7379
1.571	61.4357	1.571	61.2056	1.571	62.71
1.572	61.4639	1.572	61.2335	1.572	62.7381
1.573	61.4641	1.573	61.2335	1.573	62.7383
1.574	61.4643	1.574	61.2335	1.574	62.7384
1.575	61.4645	1.575	61.2055	1.575	62.7106
1.576	61.4647	1.576	61.2055	1.576	62.7387
1.577	61.4649	1.577	61.2055	1.577	62.6829
1.578	61.4652	1.578	61.2334	1.578	62.683
1.579	61.4654	1.579	61.2334	1.579	62.6552
1.58	61.4935	1.58	61.2054	1.58	62.6833
1.581	61.4658	1.581	61.2334	1.581	62.6834
1.582	61.494	1.582	61.2054	1.582	62.7115
1.583	61.5221	1.583	61.2054	1.583	62.6837
1.584	61.4664	1.584	61.2054	1.584	62.6838
1.585	61.4666	1.585	61.2054	1.585	62.7119
1.586	61.4668	1.586	61.2333	1.586	62.712
1.587	61.467	1.587	61.2053	1.587	62.6842
1.588	61.4393	1.588	61.2053	1.588	62.7123
1.589	61.4395	1.589	61.1773	1.589	62.7124
1.59	61.4397	1.59	61.1773	1.59	62.7126
1.591	61.4679	1.591	61.2053	1.591	62.7127
1.592	61.4681	1.592	61.1773	1.592	62.7128
1.593	61.4403	1.593	61.1493	1.593	62.685
1.594	61.4685	1.594	61.1493	1.594	62.6572
1.595	61.4687	1.595	61.1773	1.595	62.6853
1.596	61.4689	1.596	61.1493	1.596	62.6854
1.597	61.4691	1.597	61.1772	1.597	62.6855
1.598	61.4693	1.598	61.1772	1.598	62.6857
1.599	61.4415	1.599	61.2052	1.599	62.6858
1.6	61.4697	1.6	61.1772	1.6	62.6859
1.601	61.4699	1.601	61.1772	1.601	62.6581
1.602	61.4142	1.602	61.1771	1.602	62.7142
1.603	61.4424	1.603	61.1771	1.603	62.7143
1.604	61.4426	1.604	61.1491	1.604	62.7144
1.605	61.4428	1.605	61.1771	1.605	62.7425
1.606	61.443	1.606	61.1491	1.606	62.7427
1.607	61.4432	1.607	61.1211	1.607	62.7148
1.608	61.4434	1.608	61.1211	1.608	62.687
1.609	61.4716	1.609	61.1491	1.609	62.6871
1.61	61.4438	1.61	61.1211	1.61	62.6593
1.611	61.472	1.611	61.1491	1.611	62.6594
1.612	61.4722	1.612	61.1211	1.612	62.6316
1.613	61.4725	1.613	61.121	1.613	62.6597
1.614	61.4727	1.614	61.121	1.614	62.6598
1.615	61.4729	1.615	61.149	1.615	62.66
1.616	61.4451	1.616	61.149	1.616	62.6881
1.617	61.5013	1.617	61.121	1.617	62.6602
1.618	61.4735	1.618	61.1489	1.618	62.6883
1.619	61.4457	1.619	61.1489	1.619	62.7164
1.62	61.4459	1.62	61.1489	1.62	62.7166
1.621	61.4461	1.621	61.1209	1.621	62.6887
1.622	61.4464	1.622	61.1209	1.622	62.7168
1.623	61.4186	1.623	61.1209	1.623	62.717
1.624	61.4468	1.624	61.1489	1.624	62.6891
1.625	61.4749	1.625	61.0929	1.625	62.6893
1.626	61.4472	1.626	61.0649	1.626	62.7174
1.627	61.4474	1.627	61.0929	1.627	62.6895
1.628	61.4756	1.628	61.0649	1.628	62.6617
1.629	61.4478	1.629	61.0649	1.629	62.6618
1.63	61.504	1.63	61.0928	1.63	62.662
1.631	61.4762	1.631	61.1208	1.631	62.6621
1.632	61.4764	1.632	61.0928	1.632	62.6622
1.633	61.4766	1.633	61.0928	1.633	62.6903
1.634	61.4768	1.634	61.0928	1.634	62.6625
1.635	61.4491	1.635	61.1207	1.635	62.6906
1.636	61.4493	1.636	61.1207	1.636	62.6907
1.637	61.4774	1.637	61.0927	1.637	62.6629
1.638	61.4497	1.638	61.1207	1.638	62.691
1.639	61.4499	1.639	61.0927	1.639	62.6911
1.64	61.4221	1.64	61.0647	1.64	62.6913
1.641	61.4503	1.641	61.0367	1.641	62.6914
1.642	61.4505	1.642	61.0367	1.642	62.6636
1.643	61.4507	1.643	61.0367	1.643	62.6637
1.644	61.4509	1.644	61.0367	1.644	62.6638
1.645	61.4791	1.645	61.0087	1.645	62.636
1.646	61.4793	1.646	61.0367	1.646	62.6361
1.647	61.4795	1.647	61.0366	1.647	62.6642
1.648	61.5077	1.648	61.0646	1.648	62.6644
1.649	61.452	1.649	61.0646	1.649	62.6365
1.65	61.4802	1.65	61.0925	1.65	62.6646
1.651	61.4804	1.651	61.0646	1.651	62.6648
1.652	61.4526	1.652	61.0645	1.652	62.6649
1.653	61.4248	1.653	61.0645	1.653	62.665
1.654	61.425	1.654	61.0645	1.654	62.6652
1.655	61.4532	1.655	61.0365	1.655	62.6653
1.656	61.4255	1.656	61.0085	1.656	62.6934
1.657	61.4257	1.657	61.0365	1.657	62.6935
1.658	61.4539	1.658	61.0365	1.658	62.6377
1.659	61.4541	1.659	60.9805	1.659	62.6658
1.66	61.4543	1.66	60.9805	1.66	62.638
1.661	61.4265	1.661	61.0085	1.661	62.6381
1.662	61.4547	1.662	61.0085	1.662	62.6382
1.663	61.4269	1.663	60.9805	1.663	62.6104
1.664	61.4831	1.664	61.0084	1.664	62.6665
1.665	61.4553	1.665	61.0084	1.665	62.6386
1.666	61.4555	1.666	61.0364	1.666	62.6668
1.667	61.4557	1.667	61.0363	1.667	62.6389
1.668	61.4839	1.668	61.0084	1.668	62.667
1.669	61.4282	1.669	61.0363	1.669	62.6672
1.67	61.4564	1.67	61.0363	1.67	62.6673
1.671	61.4566	1.671	61.0083	1.671	62.6954
1.672	61.4288	1.672	60.9803	1.672	62.6955
1.673	61.457	1.673	61.0083	1.673	62.6957
1.674	61.4572	1.674	60.9803	1.674	62.6678
1.675	61.4574	1.675	60.9803	1.675	62.668
1.676	61.4296	1.676	60.9523	1.676	62.6401
1.677	61.4299	1.677	60.9803	1.677	62.6403
1.678	61.4301	1.678	60.9523	1.678	62.6684
1.679	61.4862	1.679	60.9802	1.679	62.6405
1.68	61.4584	1.68	60.9522	1.68	62.6407
1.681	61.4586	1.681	60.9522	1.681	62.6688
1.682	61.4589	1.682	60.9802	1.682	62.6409
1.683	61.4591	1.683	61.0082	1.683	62.641
1.684	61.4593	1.684	60.9802	1.684	62.6412
1.685	61.4315	1.685	60.9802	1.685	62.6693
1.686	61.4597	1.686	60.9801	1.686	62.6694
1.687	61.4599	1.687	60.9801	1.687	62.6696
1.688	61.4042	1.688	60.9521	1.688	62.6137
1.689	61.4044	1.689	60.9241	1.689	62.6698
1.69	61.4605	1.69	60.9521	1.69	62.67
1.691	61.4328	1.691	60.8961	1.691	62.6701
1.692	61.4609	1.692	60.9241	1.692	62.6422
1.693	61.4612	1.693	60.9241	1.693	62.6144
1.694	61.4893	1.694	60.8961	1.694	62.6145
1.695	61.4895	1.695	60.8961	1.695	62.6147
1.696	61.4618	1.696	60.9241	1.696	62.6428
1.697	61.434	1.697	60.924	1.697	62.587
1.698	61.4622	1.698	60.924	1.698	62.6151
1.699	61.4624	1.699	60.896	1.699	62.6432
1.7	61.4626	1.7	60.924	1.7	62.6713
1.701	61.4348	1.701	60.924	1.701	62.6435
1.702	61.463	1.702	60.924	1.702	62.6436
1.703	61.4073	1.703	60.9239	1.703	62.6157
1.704	61.4075	1.704	60.9239	1.704	62.6159
1.705	61.4077	1.705	60.9239	1.705	62.644
1.706	61.4359	1.706	60.9239	1.706	62.6441
1.707	61.4361	1.707	60.8679	1.707	62.6163
1.708	61.4363	1.708	60.8959	1.708	62.6444
1.709	61.4365	1.709	60.8679	1.709	62.6165
1.71	61.4367	1.71	60.8959	1.71	62.6167
1.711	61.4369	1.711	60.8399	1.711	62.6168
1.712	61.4651	1.712	60.8679	1.712	62.6169
1.713	61.4653	1.713	60.8958	1.713	62.645
1.714	61.4376	1.714	60.8958	1.714	62.6172
1.715	61.4378	1.715	60.8958	1.715	62.5894
1.716	61.4659	1.716	60.8678	1.716	62.6175
1.717	61.4382	1.717	60.8958	1.717	62.6176
1.718	61.4384	1.718	60.8678	1.718	62.6457
1.719	61.4666	1.719	60.8957	1.719	62.6179
1.72	61.4388	1.72	60.8957	1.72	62.618
1.721	61.4111	1.721	60.8677	1.721	62.6461
1.722	61.4392	1.722	60.8398	1.722	62.6183
1.723	61.4115	1.723	60.8677	1.723	62.6464
1.724	61.4397	1.724	60.8397	1.724	62.6185
1.725	61.4399	1.725	60.8677	1.725	62.6187
1.726	61.4121	1.726	60.8117	1.726	62.6188
1.727	61.4682	1.727	60.8397	1.727	62.6189
1.728	61.4684	1.728	60.8397	1.728	62.5911
1.729	61.4687	1.729	60.8117	1.729	62.5912
1.73	61.4689	1.73	60.8396	1.73	62.5634
1.731	61.4411	1.731	60.8396	1.731	62.5915
1.732	61.4693	1.732	60.8396	1.732	62.6196
1.733	61.4415	1.733	60.8676	1.733	62.6197
1.734	61.4417	1.734	60.8676	1.734	62.5919
1.735	61.414	1.735	60.8675	1.735	62.592
1.736	61.4142	1.736	60.8675	1.736	62.6481
1.737	61.4424	1.737	60.8395	1.737	62.6203
1.738	61.4146	1.738	60.8395	1.738	62.6484
1.739	61.4148	1.739	60.8115	1.739	62.6206
1.74	61.415	1.74	60.8115	1.74	62.6487
1.741	61.4152	1.741	60.8115	1.741	62.6488
1.742	61.4434	1.742	60.8115	1.742	62.621
1.743	61.4436	1.743	60.7835	1.743	62.5931
1.744	61.4438	1.744	60.7555	1.744	62.5932
1.745	61.444	1.745	60.7555	1.745	62.6213
1.746	61.4442	1.746	60.7835	1.746	62.5655
1.747	61.4724	1.747	60.7835	1.747	62.5936
1.748	61.4726	1.748	60.8114	1.748	62.5938
1.749	61.4449	1.749	60.7834	1.749	62.6219
1.75	61.4451	1.75	60.8114	1.75	62.65
1.751	61.4453	1.751	60.7834	1.751	62.6221
1.752	61.4455	1.752	60.8113	1.752	62.6223
1.753	61.4457	1.753	60.8113	1.753	62.5944
1.754	61.4459	1.754	60.7554	1.754	62.5666
1.755	61.3902	1.755	60.7554	1.755	62.6227
1.756	61.4183	1.756	60.7553	1.756	62.6228
1.757	61.4186	1.757	60.7553	1.757	62.595
1.758	61.4467	1.758	60.7553	1.758	62.6231
1.759	61.419	1.759	60.7553	1.759	62.5952
1.76	61.4192	1.76	60.7553	1.76	62.6234
1.761	61.4753	1.761	60.7273	1.761	62.5955
1.762	61.4476	1.762	60.7273	1.762	62.5956
1.763	61.4478	1.763	60.7273	1.763	62.5678
1.764	61.448	1.764	60.7273	1.764	62.5959
1.765	61.4202	1.765	60.7272	1.765	62.5681
1.766	61.4484	1.766	60.7272	1.766	62.5682
1.767	61.4486	1.767	60.7272	1.767	62.5963
1.768	61.4209	1.768	60.7272	1.768	62.6244
1.769	61.449	1.769	60.6992	1.769	62.5966
1.77	61.4213	1.77	60.7552	1.77	62.5687
1.771	61.4215	1.771	60.6992	1.771	62.5968
1.772	61.3937	1.772	60.7272	1.772	62.569
1.773	61.3939	1.773	60.6992	1.773	62.5971
1.774	61.3941	1.774	60.6991	1.774	62.5972
1.775	61.4223	1.775	60.6991	1.775	62.5974
1.776	61.4505	1.776	60.6711	1.776	62.5695
1.777	61.4227	1.777	60.6711	1.777	62.5417
1.778	61.4789	1.778	60.6711	1.778	62.5418
1.779	61.4231	1.779	60.6431	1.779	62.5699
1.78	61.4233	1.78	60.6711	1.78	62.5701
1.781	61.4515	1.781	60.699	1.781	62.5702
1.782	61.4517	1.782	60.6711	1.782	62.5424
1.783	61.4519	1.783	60.6431	1.783	62.5984
1.784	61.4242	1.784	60.699	1.784	62.5706
1.785	61.4524	1.785	60.671	1.785	62.5987
1.786	61.3966	1.786	60.671	1.786	62.5988
1.787	61.4528	1.787	60.671	1.787	62.571
1.788	61.425	1.788	60.671	1.788	62.5711
1.789	61.4252	1.789	60.643	1.789	62.5433
1.79	61.3975	1.79	60.643	1.79	62.5994
1.791	61.4256	1.791	60.615	1.791	62.5715
1.792	61.4258	1.792	60.6429	1.792	62.5996
1.793	61.4261	1.793	60.615	1.793	62.5718
1.794	61.4263	1.794	60.6149	1.794	62.544
1.795	61.4265	1.795	60.6149	1.795	62.6
1.796	61.4267	1.796	60.6149	1.796	62.5162
1.797	61.4269	1.797	60.6149	1.797	62.5723
1.798	61.4551	1.798	60.6149	1.798	62.5445
1.799	61.4273	1.799	60.5869	1.799	62.5446
1.8	61.4275	1.8	60.6428	1.8	62.5727
1.801	61.3997	1.801	60.6148	1.801	62.5449
1.802	61.4	1.802	60.5868	1.802	62.573
1.803	61.4281	1.803	60.5868	1.803	62.6011
1.804	61.4004	1.804	60.5868	1.804	62.5733
1.805	61.4006	1.805	60.5868	1.805	62.5454
1.806	61.4288	1.806	60.5868	1.806	62.5456
1.807	61.401	1.807	60.6148	1.807	62.5737
1.808	61.4012	1.808	60.5308	1.808	62.5458
1.809	61.4294	1.809	60.5588	1.809	62.518
1.81	61.4296	1.81	60.5867	1.81	62.602
1.811	61.4578	1.811	60.5588	1.811	62.6022
1.812	61.43	1.812	60.5587	1.812	62.4904
1.813	61.4582	1.813	60.5307	1.813	62.5745
1.814	61.4304	1.814	60.5587	1.814	62.6305
1.815	61.4586	1.815	60.5587	1.815	62.5747
1.816	61.4588	1.816	60.5307	1.816	62.5189
1.817	61.4311	1.817	60.5587	1.817	62.547
1.818	61.4033	1.818	60.5587	1.818	62.5472
1.819	61.4035	1.819	60.5586	1.819	62.5473
1.82	61.4037	1.82	60.5307	1.82	62.5474
1.821	61.4319	1.821	60.5306	1.821	62.6035
1.822	61.3762	1.822	60.5306	1.822	62.5757
1.823	61.4043	1.823	60.5026	1.823	62.5478
1.824	61.4325	1.824	60.5026	1.824	62.548
1.825	61.4048	1.825	60.5026	1.825	62.5481
1.826	61.4329	1.826	60.4746	1.826	62.5482
1.827	61.4331	1.827	60.5026	1.827	62.5204
1.828	61.4334	1.828	60.4466	1.828	62.5205
1.829	61.4336	1.829	60.4746	1.829	62.4927
1.83	61.4338	1.83	60.4746	1.83	62.5208
1.831	61.434	1.831	60.4745	1.831	62.5769
1.832	61.4342	1.832	60.4745	1.832	62.549
1.833	61.4344	1.833	60.4465	1.833	62.5212
1.834	61.4346	1.834	60.4465	1.834	62.5493
1.835	61.4348	1.835	60.4745	1.835	62.5774
1.836	61.3791	1.836	60.4745	1.836	62.5496
1.837	61.4073	1.837	60.4745	1.837	62.5497
1.838	61.4075	1.838	60.4744	1.838	62.5498
1.839	61.4077	1.839	60.4465	1.839	62.522
1.84	61.4079	1.84	60.4464	1.84	62.5781
1.841	61.4361	1.841	60.4184	1.841	62.5782
1.842	61.4083	1.842	60.3905	1.842	62.5504
1.843	61.4365	1.843	60.4184	1.843	62.5505
1.844	61.4367	1.844	60.3904	1.844	62.5227
1.845	61.4369	1.845	60.3904	1.845	62.5228
1.846	61.4371	1.846	60.3904	1.846	62.495
1.847	61.4373	1.847	60.3904	1.847	62.551
1.848	61.4655	1.848	60.3904	1.848	62.6071
1.849	61.4098	1.849	60.3904	1.849	62.5793
1.85	61.4379	1.85	60.3903	1.85	62.5235
1.851	61.4382	1.851	60.3903	1.851	62.5516
1.852	61.4384	1.852	60.3623	1.852	62.5517
1.853	61.4386	1.853	60.3903	1.853	62.6078
1.854	61.4108	1.854	60.4183	1.854	62.552
1.855	61.383	1.855	60.3623	1.855	62.5521
1.856	61.4112	1.856	60.3623	1.856	62.5802
1.857	61.4394	1.857	60.3623	1.857	62.4964
1.858	61.4116	1.858	60.3343	1.858	62.5245
1.859	61.4118	1.859	60.3343	1.859	62.5247
1.86	61.4121	1.86	60.3063	1.86	62.5248
1.861	61.4402	1.861	60.3063	1.861	62.4969
1.862	61.4404	1.862	60.3342	1.862	62.4691
1.863	61.4127	1.863	60.3342	1.863	62.4972
1.864	61.4409	1.864	60.3062	1.864	62.4694
1.865	61.4411	1.865	60.3342	1.865	62.4975
1.866	61.4133	1.866	60.3062	1.866	62.4696
1.867	61.4415	1.867	60.2782	1.867	62.5257
1.868	61.4417	1.868	60.3062	1.868	62.5259
1.869	61.386	1.869	60.3062	1.869	62.47
1.87	61.4421	1.87	60.3062	1.87	62.4982
1.871	61.4143	1.871	60.2782	1.871	62.5542
1.872	61.3866	1.872	60.2222	1.872	62.5544
1.873	61.3868	1.873	60.2781	1.873	62.5265
1.874	61.415	1.874	60.2222	1.874	62.5267
1.875	61.4152	1.875	60.2501	1.875	62.4988
1.876	61.4434	1.876	60.2501	1.876	62.499
1.877	61.4156	1.877	60.2221	1.877	62.4711
1.878	61.4158	1.878	60.2221	1.878	62.4712
1.879	61.416	1.879	60.2221	1.879	62.5273
1.88	61.4162	1.88	60.2221	1.88	62.4995
1.881	61.4164	1.881	60.25	1.881	62.5276
1.882	61.4446	1.882	60.2221	1.882	62.4718
1.883	61.4448	1.883	60.222	1.883	62.4999
1.884	61.3891	1.884	60.222	1.884	62.4441
1.885	61.4173	1.885	60.222	1.885	62.5281
1.886	61.3895	1.886	60.194	1.886	62.5283
1.887	61.3897	1.887	60.194	1.887	62.5284
1.888	61.3899	1.888	60.194	1.888	62.5845
1.889	61.3901	1.889	60.166	1.889	62.5287
1.89	61.4183	1.89	60.166	1.89	62.6127
1.891	61.3905	1.891	60.194	1.891	62.501
1.892	61.4187	1.892	60.11	1.892	62.5011
1.893	61.4189	1.893	60.138	1.893	62.5572
1.894	61.4191	1.894	60.138	1.894	62.5573
1.895	61.4473	1.895	60.1379	1.895	62.4735
1.896	61.4196	1.896	60.1379	1.896	62.4457
1.897	61.4477	1.897	60.1659	1.897	62.4738
1.898	61.4479	1.898	60.1379	1.898	62.5019
1.899	61.4202	1.899	60.1099	1.899	62.474
1.9	61.3924	1.9	60.1379	1.9	62.5301
1.901	61.4206	1.901	60.1938	1.901	62.4743
1.902	61.3928	1.902	60.1938	1.902	62.5024
1.903	61.3931	1.903	60.1099	1.903	62.4746
1.904	61.3933	1.904	60.1099	1.904	62.4747
1.905	61.3655	1.905	60.0539	1.905	62.5588
1.906	61.3657	1.906	60.0819	1.906	62.475
1.907	61.3939	1.907	60.0539	1.907	62.4751
1.908	61.4221	1.908	60.0259	1.908	62.4473
1.909	61.3663	1.909	60.0259	1.909	62.4754
1.91	61.4225	1.91	60.0538	1.91	62.4755
1.911	61.4227	1.911	60.0258	1.911	62.4477
1.912	61.4509	1.912	59.9978	1.912	62.4198
1.913	61.4231	1.913	59.9978	1.913	62.4759
1.914	61.3953	1.914	60.0817	1.914	62.4481
1.915	61.4515	1.915	60.0817	1.915	62.4482
1.916	61.4237	1.916	60.0817	1.916	62.4483
1.917	61.396	1.917	60.0257	1.917	62.4764
1.918	61.4241	1.918	60.0257	1.918	62.4766
1.919	61.4243	1.919	60.0257	1.919	62.4767
1.92	61.3966	1.92	60.0257	1.92	62.4489
1.921	61.3968	1.921	59.9697	1.921	62.477
1.922	61.397	1.922	59.9697	1.922	62.4771
1.923	61.3972	1.923	59.9977	1.923	62.4772
1.924	61.3974	1.924	59.9697	1.924	62.4774
1.925	61.4536	1.925	59.9417	1.925	62.4495
1.926	61.3978	1.926	59.9417	1.926	62.4497
1.927	61.426	1.927	59.9417	1.927	62.4498
1.928	61.4262	1.928	59.9137	1.928	62.4499
1.929	61.4544	1.929	59.9137	1.929	62.4501
1.93	61.4267	1.93	59.9137	1.93	62.4502
1.931	61.4269	1.931	59.8857	1.931	62.4503
1.932	61.455	1.932	59.8857	1.932	62.4505
1.933	61.3993	1.933	59.9136	1.933	62.4506
1.934	61.4555	1.934	59.9136	1.934	62.4507
1.935	61.4277	1.935	59.8856	1.935	62.4509
1.936	61.3999	1.936	59.9415	1.936	62.479
1.937	61.4001	1.937	59.9415	1.937	62.4511
1.938	61.4004	1.938	59.8856	1.938	62.4513
1.939	61.4006	1.939	59.8296	1.939	62.4794
1.94	61.4008	1.94	59.8296	1.94	62.4795
1.941	61.401	1.941	59.8296	1.941	62.4517
1.942	61.4012	1.942	59.8296	1.942	62.4518
1.943	61.4014	1.943	59.8296	1.943	62.4519
1.944	61.4296	1.944	59.8295	1.944	62.4241
1.945	61.4298	1.945	59.7736	1.945	62.3963
1.946	61.43	1.946	59.8015	1.946	62.4244
1.947	61.4022	1.947	59.8295	1.947	62.4245
1.948	61.4024	1.948	59.8015	1.948	62.4246
1.949	61.4306	1.949	59.8295	1.949	62.4248
1.95	61.4308	1.95	59.8295	1.95	62.4249
1.951	61.3751	1.951	59.8295	1.951	62.425
1.952	61.4033	1.952	59.8015	1.952	62.4252
1.953	61.4035	1.953	59.8014	1.953	62.4253
1.954	61.3757	1.954	59.7175	1.954	62.4254
1.955	61.4039	1.955	59.7734	1.955	62.4256
1.956	61.3761	1.956	59.6895	1.956	62.4537
1.957	61.4043	1.957	59.7454	1.957	62.4258
1.958	61.4325	1.958	59.8014	1.958	62.398
1.959	61.3768	1.959	59.7734	1.959	62.3702
1.96	61.377	1.96	59.6335	1.96	62.4262
1.961	61.4051	1.961	59.7734	1.961	62.3984
1.962	61.4053	1.962	59.7174	1.962	62.3985
1.963	61.4056	1.963	59.7174	1.963	62.3987
1.964	61.4337	1.964	59.7174	1.964	62.4268
1.965	61.406	1.965	59.7174	1.965	62.3989
1.966	61.4062	1.966	59.6894	1.966	62.3991
1.967	61.3784	1.967	59.6893	1.967	62.4272
1.968	61.4066	1.968	59.6893	1.968	62.3993
1.969	61.3788	1.969	59.6613	1.969	62.4274
1.97	61.3511	1.97	59.6893	1.97	62.4276
1.971	61.4072	1.971	59.6613	1.971	62.4557
1.972	61.3795	1.972	59.6333	1.972	62.4558
1.973	61.3797	1.973	59.6333	1.973	62.4
1.974	61.3799	1.974	59.6333	1.974	62.4281
1.975	61.4081	1.975	59.5774	1.975	62.4003
1.976	61.4083	1.976	59.6053	1.976	62.3724
1.977	61.4085	1.977	59.5773	1.977	62.4005
1.978	61.4367	1.978	59.5773	1.978	62.3727
1.979	61.4089	1.979	59.5773	1.979	62.3728
1.98	61.4091	1.98	59.5773	1.98	62.373
1.981	61.4373	1.981	59.5773	1.981	62.3731
1.982	61.4375	1.982	59.5772	1.982	62.4292
1.983	61.4097	1.983	59.5493	1.983	62.3734
1.984	61.4099	1.984	59.5772	1.984	62.4015
1.985	61.4102	1.985	59.5492	1.985	62.4296
1.986	61.3824	1.986	59.5492	1.986	62.4017
1.987	61.3826	1.987	59.5492	1.987	62.4019
1.988	61.3828	1.988	59.5212	1.988	62.43
1.989	61.355	1.989	59.5212	1.989	62.4021
1.99	61.3832	1.99	59.4932	1.99	62.4302
1.991	61.3834	1.991	59.4932	1.991	62.4024
1.992	61.4116	1.992	59.4652	1.992	62.3745
1.993	61.4118	1.993	59.4652	1.993	62.4027
1.994	61.3841	1.994	59.4372	1.994	62.4028
1.995	61.4122	1.995	59.4092	1.995	62.347
1.996	61.4124	1.996	59.4092	1.996	62.3471
1.997	61.4126	1.997	59.4372	1.997	62.3752
[truncated: 95,469 more rows]

## Sheet: Figure 3
	Materials	Average TECD (μC m-2)	STDEV	α
	Mica	61.8	1.63	0.547
	Float glass	40.2	0.85	0.356
	Borosilicate glass	38.63	1.18	0.342
	BeO	9.06	0.21	0.08
	PZT-5	8.82	0.16	0.078
	MgSiO3	2.72	0.07	0.024
	CaSiO3	2.38	0.15	0.021
	Bi4Ti3O12	2.02	0.21	0.018
	Bi0.5Na0.5TiO3	1.76	0.05	0.016
	NiFe2O4	1.75	0.07	0.0155
	Ba0.65Sr0.35TiO3	1.28	0.11	0.011
	BaTiO3	1.27	0.08	0.0112
	PZT-4	1.24	0.12	0.011
	ZnO	0.86	0.04	0.008
	NiO	0.53	0.05	0.005
	SnO2	0.46	0.02	0.004
	SiC	0.31	0.07	0.003
	CaTiO3	0.24	0.02	0.002
	ZrO2	0.09	0.07	0.001
	Cr2O3	0.02	0.01	0.00013
	Fe2O3	0	0.02	0
	Al2O3	-1.58	0.14	-0.014
	TiO2	-6.41	0.18	-0.057
	AlN	-13.24	1.35	-0.117
	BN	-16.9	0.97	-0.149
	Clear Very High-Temperature Glass Ceramic	-39.95	2.04	-0.353
	Ultra-High-Temperature Quartz Glass	-62.66	0.47	-0.554

## Sheet: Figure 4
		a	b
	Materials	Work function (eV)	Dielectric constant
	Float glass		4.71
	Borosilicate glass		4.5 - 6.2
	BeO	3.95-4.7	7.15-7.55
	PZT-5	4.53	1600-3400
	MgSiO3		6.51
	CaSiO3	4.35-4.48	5-5.65
	Bi4Ti3O12		1121
	Bi0.5Na0.5TiO3		4001
	NiFe2O4		175
	Ba0.65Sr0.35TiO3	4.53	36881
	BaTiO3	4.0-4.8	23001
	PZT-4	3.9-4.6	15501
	ZnO	4.1-5.3	8.2-11
	NiO	4.4- 5.2	11.91
	SnO2	4.71	8.5-16
	SiC	4.41-4.85	9.7-10.03
	CaTiO3	5.30-5.35	1651
	ZrO2	5.14-5.55	12.51
	Cr2O3	4.0-4.8	11.9-13.3
	Fe2O3	4.5-5.6	121
	Al2O3	4.7-6	91
	TiO2	4.9-5.4	86–170
	AlN	5.3511	8.7-9
	BN	B tip 5.843,N tip 7.203	7.11
	Clear Very High-Temperature Glass Ceramic	—	—
	Ultra-High-Temperature Quartz Glass	5.476-5.508	4.41-4.6
	CaTiO3	0.24	5.30-5.35
